# Supplementary material for: Resolving cognitive heterogeneity in white matter hyperintensities through integrated analyses of microbiome, metabolome, and brain glymphatic function
Source: Alzheimers Dement. 2026 Feb 17;22(2):e71201. doi: 10.1002/alz.71201 (PMC12910248; doi:10.1002/alz.71201)
Supplement: Supplementary file 3 — Supporting Information [file ALZ-22-e71201-s003.xls]

## Sheet: Overview
Supplementary Tables
Supplementary Table 1.	Statistical results of gut microbiome differences among HC, WMH-NC, and WMH-CI
Supplementary Table 2.	Statistical results of plasma metabolome differences among HC, WMH-NC, and WMH-CI in positive ion mode
Supplementary Table 3.	Statistical results of plasma metabolome differences among HC, WMH-NC, and WMH-CI in negative ion mode
Supplementary Table 4.	Statistical results of plasma metabolome differences among HC, WMH-NC, and WMH-CI in positive ion mode (unidentified)
Supplementary Table 5.	Statistical results of plasma metabolome differences among HC, WMH-NC, and WMH-CI in negative ion mode (unidentified)
Supplementary Table 6.	Statistical results of glymphatic function differences among HC, WMH-NC, and WMH-CI
Supplementary Table 7.	Mediation analysis results of microbiota → metabolites → glymphatic function → cognition pathways

## Sheet: Supplementary Table 1
Supplementary Table 1. Statistical results of gut microbiome differences among HC, WMH-NC, and WMH-CI
Microbiota	Kruskal-Wallis test		Dunn's test (PBon)
	H	P	HC vs. WMH-NC	HC vs. WMH-CI	WMH-NC vs. WMH-CI
Acetivibrio	11.3032	0.00351197	1	0.00860865	0.014968
Staphylococcus	6.82449	0.032967	1	0.035537	0.199047
Pseudomonas	6.83688	0.0327635	1	0.0441732	0.133449
Megasphaera	20.2386	4.02944e-05	0.000145272	0.00125866	1
Ralstonia	11.9397	0.00255467	0.00818333	0.0124332	1
Haemophilus	6.33917	0.0420211	0.0406233	0.376386	0.951299
Anaerostipes	6.57127	0.0374167	1	0.0855121	0.0774398
Limosilactobacillus	6.41575	0.0404425	0.0597396	0.163126	1
Ligilactobacillus	6.31225	0.0425905	0.165992	0.0636295	1
Veillonella	6.08391	0.0477416	0.0571427	1	0.148565
Pseudescherichia	5.99298	0.0499621	1	0.235365	0.0574074
Alkaliphilus	5.90274	0.0522681
Cronobacter	5.27906	0.0713948
Lacrimispora	4.98476	0.082713
Merdimonas	4.78426	0.0914345
Paraburkholderia	4.68643	0.0960182
Variovorax	4.65975	0.097308
Fusobacterium	4.54303	0.103156
Bosea	4.53615	0.103511
Intestinibacter	4.37095	0.112424
Mediterraneibacter	4.29914	0.116534
Enterococcus	3.8951	0.142623
Terrisporobacter	3.85038	0.145848
Siccibacter	3.80348	0.149309
Stenotrophomonas	3.39817	0.182851
Gemmiger	3.26095	0.195836
Paramuribaculum	3.22334	0.199554
Barnesiella	3.00036	0.22309
Turicibacter	2.92909	0.231183
Akkermansia	2.91861	0.232398
Faecalibaculum	2.80899	0.245491
Agathobaculum	2.78088	0.248966
Ruminiclostridium	2.52141	0.283454
Phocaeicola	2.47507	0.290098
Holdemanella	2.44714	0.294178
Muribaculuma	2.39599	0.301798
Collinsella	2.27424	0.320742
Alistipes	2.25352	0.324081
Enterocloster	2.24609	0.325288
Clostridium sensu stricto	2.19284	0.334065
Duncaniella	2.13225	0.344341
Anaerosporobacter	2.12669	0.345298
Bacteroides	1.80379	0.405799
Faecalimonas	1.7166	0.423881
Dialister	1.71494	0.424234
Faecalibacillus	1.58325	0.453109
Coprococcus	1.58	0.453844
Unassigned	1.55969	0.458477
Fusicatenibacter	1.51396	0.469082
Bifidobacterium	1.48631	0.475612
Romboutsia	1.44625	0.485234
Kineothrix	1.35097	0.50891
Megamonas	1.34601	0.510173
Oscillibacter	1.34169	0.511276
Ruminococcus	1.30666	0.520309
Anaerobutyricum	1.20334	0.547897
Parabacteroides	1.17649	0.555302
Monoglobus	1.10757	0.57477
Tyzzerella	0.997417	0.607314
Phascolarctobacterium	0.858465	0.651009
Agathobacter	0.835057	0.658673
Bacillus	0.783116	0.676003
Clostridium_IV	0.743346	0.68958
Blautia	0.723651	0.696404
Clostridium_XlVa	0.681874	0.711104
Prevotella	0.679838	0.711828
Lactobacillus	0.674888	0.713592
Eubacterium	0.668326	0.715937
Lachnospira	0.51796	0.771839
Faecalibacterium	0.472913	0.78942
Dorea	0.471556	0.789956
Anaerotignum	0.429963	0.806556
Lachnospiracea incertae sedis	0.349965	0.839472
Streptococcus	0.2803	0.869228
Parasutterella	0.257431	0.879224
Ruminococcus2	0.2542	0.880645
Roseburia	0.132415	0.935937
Sporobacter	0.0770597	0.962
Flavonifractor	0.0581088	0.971364
Abbreviations: HC, healthy controls; WMH-CI, white matter hyperintensities with cognitive impairment; WMH-NC, white matter hyperintensities with normal cognition. Entries in bold indicate significant results.

## Sheet: Supplementary Table 2
Supplementary Table 2. Statistical results of plasma metabolome differences among HC, WMH-NC, and WMH-CI in positive ion mode
Metabolites	Retention time (min)	Adduct type	Experimental mass	Theoretical mass (Da)	Mass error (ppm)	Formula	Fragment ions	Identification confidence	Kruskal-Wallis test			Dunn's test (PBon)
									H	P	PBon	HC vs. WMH-NC	HC vs. WMH-CI	WMH-NC vs. WMH-CI
Tetradecyldiethanolamine	6.702	[M+H]+	302.306	302.306	0.7277	C18H39NO2	284.2954, 106.0862, 88.0760, 70.0660, 57.0706	2a	19.3867	6.16935e-05	0.00888387	0.0520077	3.64716e-05	0.271747
1,5-Naphthalenediamine	5.55	[M+H]+	159.092	159.092	-1.8228	C10H10N2	132.0805, 117.0577, 98.9556, 80.9455	2b	16.5256	0.000257937	0.0371429	1	0.000252455	0.0147108
Beta-uridine	2.942	[M+Na]+	267.059	267.059	-2.2092	C9H12N2O6	240.9646, 197.0759, 166.9451, 135.0160	2b	16.0484	0.000327438	0.047151	0.962476	0.000265173	0.0258791
Atrazine-desethyl	5.55	[M+H]+	188.071	188.07	2.3396	C6H10ClN5	146.0602, 118.0661, 170.0612,91.0548	2b	15.588	0.000412194	0.0593559
L-Tryptophan	5.551	[M+H]+	205.098	205.098	0	C11H12N2O2	188.0700, 146.0604, 118.0649, 91.0552, 74.0243	2a	15.2655	0.000484317	0.0697416
Indole	5.55	[M+H]+	118.066	118.066	-1.1011	C8H7N	91.0550, 72.9376, 65.0391, 56.9430	2a	14.3059	0.00078255	0.112687
3-Formylindole	5.55	[M+H]+	146.06	146.061	-1.1639	C9H7NO	132.9797, 118.0662, 91.0550, 72.9376	2a	14.2543	0.000803017	0.115635
2-Naphthylamine	5.55	[M+H]+	144.081	144.081	-3.1232	C10H9N	128.0500, 117.0697, 103.0544, 91.0549	2a	14.1988	0.000825601	0.118887
O-Acetylcarnitine	1.83	[M+H]+	204.123	204.124	-2.7434	C9H17NO4	145.0495, 129.0784, 85.0290, 60.0814	2a	13.0223	0.00148674	0.21409
Palmitoylcarnitine	7.392	[M+H]+	400.342	400.343	-1.0741	C23H45NO4	341.0689, 239.2370, 144.1015, 85.0289, 60.0814	2a	11.8624	0.00265535	0.382371
Sophoridine	7.894	[M+Na]+	271.169	271.179	-34.9216	C15H24N2O	257.0347, 243.0172, 159.1165, 57.0705	2b	11.1693	0.00375499	0.540719
Adenosine	3.401	[M+H]+	268.104	268.105	-0.7833	C10H13N5O4	227.0378,166.9473, 136.0617, 55.9351	2b	11.1014	0.00388474	0.559403
Hexanoyl-L-carnitine	5.713	[M+H]+	260.186	260.186	-2.306	C13H25NO4	201.1114, 114.1014, 99.0812, 85.0290	2b	10.8457	0.00441445	0.635681
Lauroylcarnitine	6.554	[M+H]+	344.279	344.28	-2.2656	C19H37NO4	285.2087, 183.1743, 144.1014, 85.0290	2a	9.70174	0.00782156	1
D-ribo-Phytosphingosine	6.392	[M+H]+	318.301	318.301	1.2253	C18H39NO3	300.2890, 256.2626, 88.0761	2b	9.37191	0.00922393	1
6-Acetyl-1,1,2,4,4,7-hexamethyltetralin	8.393	[M+H]+	259.206	259.206	-0.2701	C18H26O	231.0003, 201.1267, 147.0813	2b	8.78513	0.0123689	1
Propionylcarnitine	2.78	[M+H]+	218.139	218.139	-0.4584	C10H19NO4	159.0648, 144.1013, 85.0290, 60.0814	2a	8.54146	0.0139716	1
Octanoyl-L-carnitine	5.983	[M+H]+	288.217	288.217	-2.1512	C15H29NO4	229.1446, 127.1124, 85.0290	2b	8.05616	0.0178085	1
(2Z)-2-[(E)-6-(hydroxymethyl)-2,4,8,10-tetramethyldodec-2-enylidene]-4-methylpentanedioic acid	7.846	[M-3H2O+H]+	343.263	343.264	-1.981	C23H40O5	325.2517, 261.0855, 201.1637	2b	7.94858	0.0187926	1
Decanoyl-L-carnitine	6.249	[M+H]+	316.249	316.249	-0.0949	C17H33NO4	257.1759, 144.1027, 85.0289	2a	7.57636	0.0226368	1
Deethylatrazine	6.015	[M+H]+	188.071	188.07	2.4459	C6H10ClN5	170.0611, 160.0755, 146.0603	2b	7.21218	0.0271579	1
Glutamylphenylalanine (isomer of 1503)	5.691	[M+H]+	295.129	295.129	-2.2024	C14H18N2O5	232.0956, 186.0916, 166.0869, 120.0806, 103.0545	2b	7.18085	0.0275866	1
C22H30O6_7b,9-Dihydroxy-3-(hydroxymethyl)-1,1,6,8-tetramethyl-5-oxo-1,1a,1b,4,4a,5,7a,7b,8,9-decahydro-9aH-cyclopropa[3,4]benzo[1,2-e]azulen-9a-yl acetate	6.971	[M+ACN+H]+	432.239	432.239	0.0231	C22H30O6	345.9740, 281.1408, 119.0863	2b	6.917	0.0314769	1
Oleoyl-L-carnitine	7.509	[M+H]+	426.359	426.358	1.0085	C25H47NO4	367.2862, 85.0289, 60.0814	2b	6.7991	0.0333883	1
Protocatechuic acid	2.187	[M+H]+	155.028	155.034	-38.5076	C7H6O4	137.0970, 109.1020, 81.0701	2b	6.0875	0.0476558	1
2-Piperidone	4.989	[M+H]+	100.076	100.076	0.5995	C5H9NO	82.0655, 72.0817, 56.0502	2a	5.85693	0.053479	1
Isoleucine	2.959	[M+H]+	132.102	132.102	-0.4542	C6H13NO2	105.0706, 86.0972, 74.9534	2b	5.74161	0.0566532	1
Fatty acid 18:3, oxidized	8.356	[M+H]+	295.227	295.227	-1.1178	C18H30O3	295.2294, 277.2150, 259.2077, 81.0706	2b	5.70524	0.057693	1
Piperine	7.082	[M+H]+	286.144	286.144	-1.0834	C17H19NO3	201.0535, 135.0435, 69.0705	2b	5.51881	0.0633294	1
Phenylethanolamine	5.143	[M-H2O+H]+	120.081	120.081	-0.3331	C8H11NO	103.0547, 93.0703, 77.0391	2a	5.42055	0.0665185	1
1-Methyladenosine	2.391	[M+H]+	282.12	282.12	-0.1772	C11H15N5O4	150.0778, 109.5313, 89.0603	2a	5.31343	0.0701785	1
6-Ethyl-2,4-dihydroxy-3-methylbenzaldehyde	6.735	[M+H]+	181.086	181.086	-0.9388	C10H12O3	139.0386, 121.0283, 71.0496	2b	5.28971	0.0710156	1
Citric acid	2.511	[M+Na]+	215.016	215.017	-1.8603	C6H8O7	190.9856, 158.9766, 130.9823	2b	5.2305	0.0731495	1
Viridiflorine	5.859	[M+H]+	286.201	286.202	-2.3061	C15H27NO4	227.1285, 144.1014, 85.0290	2b	5.03906	0.0804973	1
Corticosterone	6.473	[M+H]+	347.223	347.222	2.2752	C21H30O4	300.9246, 255.1643, 149.1327, 93.0703	2b	5.03026	0.0808526	1
7-Hydroxy-coumarin	1.501	[M+H]+	163.028	163.04	-70.4737	C9H6O3	149.0449, 135.0448, 116.9636	2b	4.95781	0.083835	1
Uracil	2.943	[M+H]+	113.035	113.035	0.1769	C4H4N2O2	96.0088, 79.0549, 70.0294	2a	4.70196	0.0952755	1
Thyroxine	6.576	[M+H]+	777.695	777.695	0	C15H11I4NO4	731.6951, 604.7805, 450.8723, 323.9663, 223.0617	2a	4.67744	0.0964512	1
Indole-3-carbinol	6.251	[M+H-H2O]+	130.065	130.066	-2.7678	C9H9NO	103.0547, 77.0391, 53.0393	2a	4.53224	0.103714	1
14-Deoxy-11,12-didehydroandrographolide	7.989	[M+H]+	333.205	333.207	-5.7022	C20H28O4	284.9914, 137.1707, 73.0473	2b	4.52907	0.103878	1
Indole-3-acetate	6.092	[M+H]+	176.071	176.071	-2.1582	C10H9NO2	167.0562, 149.0447, 130.0648	2b	4.38378	0.111706	1
Alpha-D-glucose 1-phosphate	1.789	[M+H]+	261.045	261.038	29.4594	C6H13O9P	98.9850, 80.9485, 69.0341	2b	4.36134	0.112966	1
Cystine	1.683	[M+H]+	241.032	241.032	1.0372	C6H12N2O4S2	195.0249, 151.9830, 120.0113,74.0244	2a	4.34022	0.114165	1
Salvianolic acid F	1.826	[M+Na]+	337.063	337.069	-18.4532	C17H14O6	279.0577, 247.0656, 204.0240	2b	4.30159	0.116392	1
Theophylline	1.699	[M+Na]+	203.052	203.054	-9.9973	C7H8N4O2	106.7214, 77.4615, 56.1984	2b	4.19489	0.12277	1
3-(1-Pyrazolyl)-alanine	1.823	[M+H]+	156.077	156.077	-2.755	C6H9N3O2	110.0712, 88.0396, 69.0451	2a	4.16584	0.124566	1
(R)-4-Aminoisoxazolidin-3-one	5.143	[M+H]+	103.055	103.051	39.9803	C3H6N2O2	95.0496, 84.9603, 77.0388	2b	3.93792	0.139602	1
Arginine	1.651	[M+H]+	175.119	175.119	-2.9123	C6H14N4O2	158.0917, 130.0968, 116.0712, 70.0659, 60.0564	2a	3.92467	0.14053	1
Fumaric acid	2.512	[M+Na]+	139.003	139.001	14.7481	C4H4O4	121.0283, 111.0081, 97.0658, 68.9977	2b	3.92389	0.140585	1
Ursodeoxycholate	8.486	[M-2H2O+H]+	357.278	357.279	-3.6666	C24H40O4	287.0064, 215.1911, 135.1174, 95.0863	2a	3.71913	0.15574	1
Deoxycholate	8.59	[M-2H2O+H]+	357.278	357.279	-2.9109	C24H40O4	339.2683, 287.0062, 215.1813, 95.0863, 73.0475	2a	3.68919	0.158089	1
Tryptophan betaine	5.554	[M+H]+	247.144	247.145	-1.052	C14H18N2O2	188.0694, 170.0606, 146.0600, 118.0659	2a	3.56732	0.168022	1
L-Carnitine	1.692	[M+H]+	162.113	162.113	-0.7402	C7H15NO3	103.0398, 85.0290, 60.0813	2a	3.42443	0.180465	1
p-Methoxycinnamic acid ethyl ester	6.819	[M+H]+	207.092	207.102	-50.0719	C12H14O3	180.0816, 153.0710, 115.0548	2b	3.41718	0.181121	1
LysoPC(0:0/18:0)	10.503	[M+Na]+	546.353	546.354	-0.421	C26H54NO7P	487.2787, 341.304, 146.9816, 104.1072	2a	3.3728	0.185185	1
Cortisol	6.485	[M+H]+	363.217	363.217	-1.0462	C21H30O5	345.2094, 327.1944, 267.1733, 121.0656, 97.0649	2a	3.33265	0.18894	1
7-Hydroxy-3-phenyl-4H-chromen-4-one	1.799	[M+H]+	239.064	239.071	-30.2839	C15H10O3	180.9048, 155.1432, 133.0864	2b	3.3116	0.190939	1
Choline	1.663	[M]+	104.108	104.108	0.2882	C5H14NO	72.9382, 60.0813, 58.0666	2a	3.13323	0.208751	1
3-Indolepropionic acid	6.248	[M+H]+	190.087	190.087	-0.4209	C11H11NO2	172.0766, 144.0809, 130.0649, 55.0187	2a	3.09547	0.212729	1
p-Octopamine	3.099	[M-H2O+H]+	136.076	136.076	-0.3674	C8H11NO2	119.0488, 109.0500, 107.0500, 91.0550	2a	2.97963	0.225415	1
Methionine	2.163	[M+H]+	150.059	150.059	-0.933	C5H11NO2S	133.0323, 104.0535, 87.0267, 74.0244, 61.0116, 56.0503	2a	2.96912	0.226602	1
Tyrosine	3.099	[M+H]+	182.081	182.082	-2.2517	C9H11NO3	165.0552, 147.0450, 136.0751, 123.0445, 91.0550	2a	2.89702	0.23492	1
Cortisone	6.365	[M+H]+	361.202	361.202	0.1938	C21H28O5	300.9284, 265.1600, 183.1162, 163.1122	2b	2.88432	0.236417	1
Uric acid	2.543	[M+H]+	169.036	169.036	-2.3664	C5H4N4O3	152.0093, 141.0406, 126.0303	2b	2.8372	0.242052	1
Cotoin	1.869	[M+Na]+	267.059	267.063	-17.3742	C14H12O4	225.0443, 172.8451, 140.0688	2b	2.74745	0.253162	1
Sclareol	10.475	[M+Na]+	331.264	331.261	7.0639	C20H36O2	282.9938, 203.0789, 133.1015	2b	2.7251	0.256007	1
Liquiritigenin	1.828	[M+Na]+	279.056	279.063	-26.1589	C15H12O4	261.0455, 221.0496, 178.0085	2b	2.66214	0.264194	1
Pristimerin	10.503	[M+Na]+	487.278	487.282	-9.0502	C30H40O4	443.2494, 341.3034, 176.9927	2b	2.62875	0.268642	1
Betaine	1.703	[M+Na]+	140.069	140.069	-0.7139	C5H11NO2	114.0896, 96.0787, 74.0970	2a	2.60568	0.271758	1
DL-Norleucine	2.814	[M+H]+	132.102	132.102	-0.3785	C6H13NO2	114.1512, 86.0971, 69.0704	2b	2.53791	0.281125	1
Pinocembrin	1.838	[M+H]+	257.074	257.081	-27.7344	C15H12O4	239.0639, 184.0747, 144.1017	2b	2.53371	0.281717	1
1-Aminocyclopropane-1-carboxylate	1.969	[M+H]+	102.055	102.055	-0.196	C4H7NO2	84.9599, 74.0605, 56.0502	2b	2.52631	0.28276	1
L-Pipecolic acid	1.912	[M+H]+	130.086	130.087	-2.383	C6H11NO2	119.0532, 84.0816, 75.0265	2a	2.5082	0.285332	1
AgelasineE/F	6.995	[M]+	422.326	422.328	-6.0616	C26H40N5	377.2651, 95.0860, 85.0291	2b	2.50738	0.285449	1
2-(6-Methyl-7-oxooctyl)-2H-furan-5-one	5.51	[M+K]+	263.107	263.105	9.5019	C13H20O3	248.8775, 193.0656, 72.9378	2b	2.42872	0.2969	1
Creatinine	1.724	[M+H]+	114.067	114.067	-2.0164	C4H7N3O	96.0816, 86.0716, 72.0451	2a	2.35788	0.307604	1
Ruscogenin	8.612	[M+Na]+	453.298	453.298	-0.9045	C27H42O4	395.8127, 308.811, 172.3873	2b	2.33165	0.311666	1
Kynurenine	4.868	[M+H]+	209.093	209.093	-0.5261	C10H12N2O3	146.0605, 136.0754, 118.0650, 94.0654	2b	2.29726	0.31707	1
Metronidazole	5.326	[M+H]+	172.071	172.072	-4.1843	C6H9N3O3	128.0455, 82.0530, 69.0451	2b	2.18242	0.33581	1
L-Histidine	1.655	[M+H]+	156.077	156.077	0.1922	C6H9N3O2	110.0713, 95.0605, 83.0613	2b	2.12433	0.345707	1
N-Acetylcarnosine	1.839	[M+H]+	269.126	269.125	2.5639	C11H16N4O4	223.1178, 156.0769, 110.0711	2b	2.00331	0.367272	1
Creatine	1.776	[M+H]+	132.077	132.077	-3.7857	C4H9N3O2	114.0662, 90.0559, 87.0555	2a	1.98173	0.371256	1
(1S,5R)-4-Oxo-5-[(2Z)-2-penten-1-yl]-2-cyclopenten-1-yl octanoic acid	7.99	[M-H2O+H]+	275.201	275.201	1.0174	C18H28O3	257.0902, 119.0862, 91.0551	2a	1.94898	0.377385	1
Glutamine	1.688	[M+H]+	147.077	147.077	-0.4759	C5H10N2O3	130.0502, 101.0718, 84.0451, 56.0504	2a	1.84379	0.397764	1
Pentamethyl-17-(4,5,6-trihydroxy-6-methylheptan-2-yl)-2,5,6,7,9,15-hexahydro-1H-cyclopenta[a]phenanthrene-3,16-dione	5.845	[M+K]+	525.288	525.298	-18.618	C30H46O5	496.8411, 231.6303, 170.8834	2b	1.81291	0.403954	1
Butyryl carnitine (isomer of 920)	5.169	[M+H]+	232.155	232.155	-0.3446	C11H21NO4	173.0820, 144.1015, 85.0290	2b	1.80385	0.405789	1
3-Methoxytyrosine	5.02	[M+H]+	212.092	212.092	0.33	C10H13NO4	195.0658, 153.0547, 125.0605, 93.0337	2a	1.75985	0.414814	1
Flusilazole	1.727	[M+H]+	316.111	316.108	10.4078	C16H15F2N3Si	589.0634, 231.0561, 183.0471	2b	1.75228	0.416387	1
Proline-hydroxyproline	1.838	[M+H]+	229.118	229.119	-2.9679	C10H16N2O4	132.0653, 86.0310, 70.0658	2a	1.73143	0.42075	1
Gamma-Glutamyltyrosine	5.367	[M+H]+	311.125	311.124	0.6428	C14H18N2O6	294.0989, 248.0909, 782.0804, 165.0553, 136.0753	2a	1.72587	0.421921	1
Metformin	1.743	[M+H]+	130.109	130.109	-3.5355	C4H11N5	113.0827, 88.0877, 71.0613, 60.0567	2a	1.6863	0.430353	1
(2E)-3-Methyl-5-[(1S,8aS)-5,5,8a-trimethyl-2-methylenedecahydro-1-naphthalenyl]-2-pentenoic acid	10.205	[M-H2O+H]+	287.237	287.237	-1.6015	C20H32O2	269.2260, 131.0852, 105.0708	2b	1.6863	0.430353	1
Hexadecanedioic acid	8.183	[M+Na]+	309.204	309.204	-0.0647	C16H30O4	221.1534, 188.4330, 111.1164	2b	1.57788	0.454327	1
Kumatakenin	5.51	[M+H]+	315.092	315.087	17.0112	C17H14O6	283.0645, 213.0250, 156.9959	2b	1.56081	0.458219	1
1-Methylnicotinamide	1.689	[M]+	137.071	137.071	-1.8239	C7H9N2O	109.0654, 93.0703, 81.0709	2b	1.54076	0.462837	1
1-Hydroxy-Benzotriazol	1.731	[M+H]+	136.049	136.051	-18.89	C6H5N3O	136.0224, 109.0114, 93.0702, 67.0547	2b	1.48861	0.475064	1
N,N-Dimethyl-arginine	1.774	[M+H]+	203.15	203.151	-2.5597	C8H18N4O2	172.1082, 133.0970, 166.0712, 70.0660	2a	1.43639	0.487631	1
L-Valine	2.01	[M+H]+	118.087	118.087	-2.2018	C5H11NO2	72.0811, 59.0737, 55.0549	2b	1.37225	0.503523	1
Deoxycarnitine	1.755	[M+H]+	146.118	146.118	-2.4638	C7H15NO2	130.0506, 87.0449, 60.0814	2a	1.26382	0.531574	1
Pentaethylene glycol	5.516	[M+H]+	239.149	239.149	-2.6343	C10H22O6	133.0865, 107.0700, 89.0603	2b	1.21739	0.54406	1
Oxoproline	5.733	[M+H]+	130.05	130.05	-1.2303	C5H7NO3	116.9719, 102.9691, 84.0451	2b	1.14852	0.563121	1
Hexaethylene glycol	5.609	[M+H]+	283.175	283.176	-2.2248	C12H26O7	268.9601, 239.1474, 177.1117, 133.0866,89.0603	2b	1.14225	0.56489	1
Glycochenodeoxycholate	7.792	[M-2H2O+H]+	414.301	414.301	-0.7482	C26H43NO5	339.2681, 201.1631, 76.0401	2a	1.10929	0.574275	1
5-Fluorouracil	1.492	[M+H]+	131.019	131.026	-50.6771	C4H3FN2O2	120.9812, 102.9704, 84.9601	2b	1.08916	0.580085	1
Nonaethylene glycol	5.772	[M+Na]+	437.236	437.236	-0.0686	C18H38O10	393.2127, 309.0266, 158.1597	2a	1.07589	0.583947	1
Fenpropimorph	10.044	[M+H]+	304.261	304.264	-8.841	C20H33NO	218.8680, 128.4885, 69.9389	2a	1.07256	0.58492	1
Diacetylsongorine	5.68	[M+H]+	358.244	358.238	16.944	C22H31NO3	327.2019, 133.0852, 89.0605	2b	0.910202	0.634384	1
L-Pyroglutamic acid	2.474	[M+H]+	130.05	130.05	-1.2303	C5H7NO3	116.0619, 102.0554, 84.0452	2a	0.903193	0.636611	1
Glutamic acid	1.71	[M+H]+	148.06	148.061	-4.1875	C5H9NO4	130.0504, 102.0554, 84.0451	2b	0.893326	0.639759	1
Miltirone	5.607	[M+Na]+	305.158	305.152	20.6455	C19H22O2	277.0265, 188.0147, 144.0817	2a	0.87285	0.646343	1
Orsellinic acid	1.687	[M+H]+	169.059	169.05	51.7007	C8H8O4	151.0480, 95.0863, 67.0547	2b	0.816531	0.664802	1
Di-n-butyl phthalate	7.822	[M+H]+	279.16	279.16	0.7881	C16H22O4	149.0234, 121.0285, 81.0708, 57.0706	2b	0.801297	0.669885	1
6-Methyladenosine	5.277	[M+H]+	282.12	282.12	-0.8153	C11H15N5O4	252.9303, 150.0780, 70.9585	2b	0.788144	0.674305	1
5-Aminovaleric acid betaine	1.808	[M+H]+	160.133	160.134	-3.0599	C8H17NO2	101.0597, 83.0497, 60.0812, 55.0549	2a	0.782876	0.676084	1
Hydroquinidine	5.675	[M+Na]+	349.183	349.189	-16.6672	C20H26N2O2	240.9640, 216.8753, 162.0549	2b	0.741427	0.690242	1
Citrulline	1.722	[M+Na]+	198.085	198.085	-2.5242	C6H13N3O3	181.0586, 153.0630, 138.0531	2b	0.705446	0.702772	1
Brevicarine	5.187	[M+Na]+	290.16	290.163	-11.9588	C17H21N3	231.0862, 85.0290, 60.0814	2b	0.688364	0.7088	1
Phenylacetylglutamine	5.733	[M+H]+	265.119	265.119	-0.2263	C13H16N2O4	238.9683, 130.0504, 84.0451	2b	0.679147	0.712074	1
Betaine	1.714	[M+H]+	118.087	118.087	-2.3711	C5H11NO2	101.0349, 76.0401, 59.0737	2b	0.670881	0.715023	1
Phenylalanine betaine	5.315	[M+H]+	208.133	208.134	-1.4414	C12H17NO2	149.0586, 131.0485, 103.0547, 60.0816	2b	0.652759	0.721531	1
N-Acetylarginine	1.862	[M+H]+	217.13	217.13	-1.0132	C8H16N4O3	189.0876, 173.0821, 155.0708	2b	0.627647	0.730648	1
Linderane	5.363	[M+H]+	261.112	261.113	-3.0638	C15H16O4	228.9995, 205.0007, 149.1330	2b	0.619471	0.733641	1
Lathyrol	8.355	[M+H]+	335.22	335.222	-6.7418	C20H30O4	261.0279, 214.1449, 133.0853	2b	0.60322	0.739626	1
2-(4-Oxoquinazolin-3(4H)-yl)ethyl isobutyrate	5.515	[M+H]+	261.131	261.124	27.8795	C14H16N2O3	152.5356, 132.1015, 86.0972	2b	0.590687	0.744276	1
Hydroxyproline	1.967	[M+H]+	132.066	132.066	-0.9086	C5H9NO3	114.0660, 90.0557, 74.0612	2b	0.56491	0.75393	1
(5xi,9xi)-Beyer-15-en-18-ol	7.723	[M-H2O+H]+	271.242	271.243	-2.4701	C20H32O	215.1811, 161.1331, 95.0863	2b	0.552118	0.758768	1
Glycochenodeoxycholic acid	7.792	[M+H]+	450.321	450.322	-1.8653	C26H43NO5	432.3158, 414.3002, 339.2679, 201.1632	2b	0.424587	0.808727	1
L-Citrulline	1.721	[M+H]+	176.103	176.104	-1.4196	C6H13N3O3	159.0775, 113.0719, 70.0658	2a	0.422658	0.809508	1
Lysine	1.544	[M+H]+	147.113	147.113	-0.2719	C6H14N2O2	130.0870, 84.0816, 68.9824	2b	0.384125	0.825255	1
Pipecolic acid	1.544	[M+H]+	130.087	130.087	-0.1537	C6H11NO2	116.9665, 84.0815, 72.9375	2b	0.379367	0.827221	1
Cholate	7.846	[M-2H2O+H]+	373.274	373.274	-0.2679	C24H40O5	355.2624, 199.1474, 145.1017	2a	0.338086	0.844472	1
Gamma-Glutamylglutamine	1.797	[M+H]+	276.119	276.12	-2.173	C10H17N3O6	259.0931. 168.0648, 147.0759, 130.0507, 101.0709, 84.0452	2a	0.321959	0.85131	1
Glycoursodeoxycholic acid	6.967	[M-2H2O+H]+	414.3	414.301	-1.5689	C26H43NO5	339.2682, 297.2547, 201.1637, 76.0396	2a	0.321846	0.851358	1
1,2,3,4-tetrahydro-6-methoxy-1-oxo-beta-carboline	5.351	[M+H]+	217.105	217.098	32.612	C12H12N2O2	129.1084, 74.0114	2a	0.310981	0.855995	1
Evodiamine	5.525	[M+H]+	304.142	304.145	-9.9295	C19H17N3O	287.1264, 190.0038, 145.9784	2b	0.302966	0.859433	1
Enoxacin	5.603	[M+H]+	321.132	321.136	-14.075	C15H17FN4O3	277.0960, 207.0547, 163.0274	2b	0.289707	0.865149	1
Sucrose	1.786	[M+Na]+	365.106	365.106	1.1777	C12H22O11	203.0543, 185.0422, 81.0417	2a	0.27468	0.871674	1
Threonine	1.692	[M+H]+	120.066	120.066	-0.1666	C4H9NO3	102.0555,84.0452, 74.0606, 556.0503	2a	0.23212	0.890422	1
Sinapyl alcohol	5.35	[M+Na]+	233.079	233.079	-0.6007	C11H14O4	219.0166, 163.0172, 100.9913	2b	0.172853	0.917203	1
Dihydromethysticin	5.509	[M+H]+	277.105	277.108	-11.0066	C15H16O5	207.0550, 163.0276, 100.9913	2b	0.150107	0.927694	1
Hyocholic acid	7.847	[M+Na]+	431.276	431.277	-2.7592	C24H40O5	361.0267, 225.0443, 167.0562	2b	0.134229	0.935088	1
(2R)-6-Methylpiperidine-2-carboxylic acid	1.794	[M+H]+	144.102	144.102	-1.5267	C7H13NO2	128.0703, 102.0556, 84.0816	2b	0.131199	0.936506	1
Glycocholic acid	7.355	[M+H]+	466.317	466.317	1.1795	C26H43NO6	412.2891, 337.2511, 209.1329, 76.0401	2a	0.0988978	0.951754	1
Altenuene	1.861	[M+Na]+	315.08	315.084	-12.6633	C15H16O6	257.0752, 211.0694, 154.0107	2b	0.0231823	0.988476	1
Abbreviations: HC, healthy controls; WMH-CI, white matter hyperintensities with cognitive impairment; WMH-NC, white matter hyperintensities with normal cognition. Entries in bold indicate significant results.

## Sheet: Supplementary Table 3
Supplementary Table 3. Statistical results of plasma metabolome differences among HC, WMH-NC, and WMH-CI in negative ion mode
Metabolites	Retention time (min)	Adduct type	Experimental mass	Theoretical mass (Da)	Mass error (ppm)	Formula	Fragment ions	Identification confidence	Kruskal-Wallis test
									H	P	PBon
2,5-Dihydroxybenzenesulfonate	4.987	[M-H]-	188.987	188.986	8.04293	C6H6O5S	173.4112, 160.8943, 109.0305, 79.9577	2b	11.02	0.00404612	0.570503
Stearic acid	11.278	[M-H]-	283.266	283.264	7.73131	C18H36O2	216.9911, 146.9932, 90.4393, 59.0642	2b	9.96894	0.00684339	0.964918
Uridine	2.147	[M-H]-	243.064	243.062	7.44667	C9H12N2O6	200.0571, 152.0360, 140.0358, 110.0249	2b	7.97285	0.0185659	1
2-[(1S,2S,4aR,8aS)-1-hydroxy-4a-methyl-8-methylidene-1,2,3,4,5,6,7,8a-octahydronaphthalen-2-yl]prop-2-enoic acid	8.919	[M-H]-	249.151	249.149	6.66268	C15H22O3	228.9899, 205.1620, 182.9892, 154.9926	2b	7.58153	0.0225783	1
4-Hydroxybenzenesulfonic acid	5.23	[M-H]-	172.992	172.991	8.61317	C6H6O4S	154.9473, 129.8803, 109.0305, 79.9577	2b	7.35735	0.0252564	1
Deoxycholate	8.229	[M-H]-	391.288	391.285	8.94489	C24H40O4	345.2778, 266.9889, 216.9912, 69.0348	2b	7.17233	0.0277043	1
Fatty acid 18:1, oxidized	10.654	[M-H]-	313.24	313.238	7.82153	C18H34O4	295.0079, 171.1031, 141.1390, 91.0229	2b	6.58712	0.0371214	1
Chenodeoxycholate	8.141	[M-H]-	391.288	391.285	8.56154	C24H40O4	266.9887, 125.2399, 62.4346	2b	6.37043	0.0413693	1
N-Acetyl-L-alanine	2.636	[M-H]-	130.052	130.05	10.6113	C5H9NO3	115.9213, 100.9341, 88.0406, 61.9890	2b	5.85026	0.0536577	1
Leflunomide	7.552	[M-H]-	269.056	269.054	6.83878	C12H9F3N2O2	160.0387, 114.4651, 82.0305, 65.9988	2a	5.79055	0.0552839	1
2-Mercaptobenzothiazole	6.074	[M-H]-	165.98	165.979	11.2063	C7H5NS2	152.0122, 134.0076, 116.9964, 102.0360, 57.9761	2b	5.52059	0.0632731	1
Methyl heptadecanoic acid	11.648	[M-H]-	283.266	283.264	7.30768	C18H36O2	254.9882, 216.9913, 166.9932, 130.9452	2b	5.37255	0.0681343	1
2'-Hydroxy-4'-methoxychalcone	7.492	[M-H]-	253.085	253.086	-4.14878	C16H14O3	232.9842, 221.0592, 204.9914, 166.9932	2b	5.20811	0.0739728	1
Docosahexanoic acid	9.908	[M-H]-	327.234	327.232	4.61446	C22H32O2	283.2437, 249.1882, 229.1987, 177.1656, 121.1023	2a	5.14982	0.0761607	1
Aspartate	1.287	[M-H]-	132.031	132.03	10.8309	C4H7NO4	115.0047, 97.9317, 88.0405, 71.0141	2a	5.11141	0.0776375	1
Tryptophan	5.145	[M-H]-	203.084	203.082	11.424	C11H12N2O2	186.0562, 159.0931, 142.0660, 116.0512, 74.0251	2a	4.98637	0.0826462	1
9-HODE	10.097	[M-H]-	295.23	295.227	8.09546	C18H32O3	277.2206, 171.1032, 141.1391, 113.0971	2b	4.97901	0.0829509	1
Glycolithocholic acid	8.173	[M-H]-	432.315	432.311	8.37359	C26H43NO4	352.9865, 240.9879, 170.9879, 74.0251	2b	4.95394	0.0839972	1
Cystine	1.278	[M-H]-	239.018	239.016	8.95337	C6H12N2O4S2	221.9286, 172.0247, 151.9860, 120.0138, 102.9537	2a	4.9345	0.0848178	1
4-Pyridoxic acid	3.479	[M-H]-	182.047	182.045	9.33833	C8H9NO4	163.8573, 138.0572, 124.8960, 108.8999	2b	4.83601	0.0890993	1
D-Glyceric acid	1.427	[M-H]-	105.02	105.019	11.5217	C3H6O4	87.9262, 72.9934, 59.0140	2a	4.80314	0.0905757	1
Citric acid	2.049	[M-H]-	191.021	191.019	8.06202	C6H8O7	162.8933, 146.8997, 129.0202, 11.0089, 102.9493	2a	4.79528	0.0909322	1
5-(5-methoxycarbonyl-5,8a-dimethyl-2-methylidene-3,4,4a,6,7,8-hexahydro-1H-naphthalen-1-yl)-3-methylpentanoic acid	10.646	[M-H]-	349.238	349.238	1.48896	C21H34O4	328.9807, 281.2184, 215.5878, 181.3443	2b	4.62901	0.0988153	1
Alpha-D-glucose	1.294	[M-H]-	179.057	179.056	10.2203	C6H12O6	161.8870, 144.8720, 113.0248, 89.0251, 71.0141	2a	4.46517	0.107251	1
L(+)-Arginine	1.257	[M-H]-	173.106	173.104	9.58962	C6H14N4O2	156.0779, 131.0836, 105.0396, 75.0093	2b	4.40785	0.110369	1
Palmitic acid	10.444	[M-H]-	255.235	255.232	9.59909	C16H32O2	216.3646, 149.5300, 101.4104	2b	4.0537	0.13175	1
Trans-Vaccenic acid	10.646	[M-H]-	281.25	281.248	6.47116	C18H34O2	240.9926, 115.9211, 56.3942	2b	4.04725	0.132176	1
13-HOTrE	9.601	[M-H]-	293.214	293.212	8.83321	C18H30O3	275.2014, 242.9864, 209.1538, 130.9937	2b	3.91857	0.140959	1
9-HETE	10.004	[M-H]-	319.229	319.227	4.13498	C20H32O3	298.9952, 278.9875, 232.9851, 166.9930	2b	3.74019	0.154109	1
Theophyline	5.208	[M-H]-	179.059	179.057	10.1644	C7H8N4O2	164.0354, 148.9020, 134.9891, 132.0366	2a	3.72099	0.155595	1
S-Citramalic acid	2.691	[M-H]-	147.031	147.029	9.38588	C5H8O5	129.0203, 102.9494, 87.0094, 75.9369	2b	3.33796	0.188439	1
1-Methoxy-3-carbaldehyde	5.784	[M-H]-	174.057	174.055	10.3415	C10H9NO2	159.0329, 146.9626, 116.9299, 99.9261	2b	3.31262	0.190842	1
4-Hydroxyquinoline	5.754	[M-H]-	144.046	144.045	9.30265	C9H7NO	132.9251, 115.9212, 100.9341, 73.2633	2b	3.29788	0.192253	1
D-Gluconic acid	1.324	[M-H]-	195.052	195.05	8.56189	C6H12O7	177.0417, 160.8439, 129.0202, 96.9703, 75.0091	2a	3.26983	0.194969	1
CMPF	6.621	[M-H]-	239.094	239.092	6.69199	C12H16O5	221.0836, 195.1022, 177.0924, 151.1128	2a	3.23883	0.198014	1
2-Methyl-4,6-dinitrophenol	6.442	[M-H]-	197.022	197.02	9.69445	C7H6N2O5	176.9987, 167.0235, 130.9936, 109.0307	2b	3.1708	0.204866	1
Docosatetraenoic acid	10.661	[M-H]-	331.267	331.264	8.45248	C22H36O2	287.2779, 233.2252, 788.9500, 130.9934, 59.0141	2b	3.1197	0.210167	1
Perfluorooctanoic acid	9.952	[M-H]-	412.971	412.966	12.0591	C8HF15O2	392.9815, 368.9762, 218.9886, 168.9897	2b	3.05039	0.217578	1
D-Tartaric acid	7.93	[M-H]-	149.011	149.009	12.7509	C4H6O6	120.9551, 93.0021, 74.9910, 59.9676	2b	2.98499	0.224811	1
2-[(3S)-3-hydroxy-4a,8-dimethyl-2,3,4,5,6,7-hexahydro-1H-naphthalen-2-yl]prop-2-enoic acid	7.094	[M-H]-	249.151	249.149	6.1409	C15H22O3	228.9899, 205.1618, 178.9946, 112.9862	2b	2.89344	0.235341	1
Salicylic acid	6.08	[M-H]-	137.025	137.024	11.8957	C7H6O3	137.0252, 93.0348	2a	2.80019	0.246573	1
3-Indoxylsulfate	5.274	[M-H]-	212.004	212.002	11.3207	C8H7NO4S	132.0457, 120.0460, 99.9261, 92.0505, 79.9578	2a	2.78605	0.248323	1
Hyocholic acid	7.233	[M-H]-	407.282	407.28	6.2365	C24H40O5	366.9784, 290.9866, 242.9986, 204.9918	2b	2.72471	0.256057	1
Indolelactic acid	5.653	[M-H]-	204.068	204.066	9.1147	C11H11NO3	186.0560, 158.0620, 142.0661, 130.0665, 116.0512	2a	2.67064	0.263075	1
5-Methoxysalicylic acid	5.907	[M-H]-	167.036	167.034	11.1354	C8H8O4	152.0121, 138.9305, 123.0452, 108.0221	2b	2.62497	0.26915	1
4-Trifluoromethylphenol	6.449	[M-H]-	161.023	161.021	7.76294	C7H5F3O	141.0156, 132.9824, 121.0092, 116.9285	2b	2.54615	0.27997	1
9-Trans-Palmitelaidic acid	9.809	[M-H]-	253.219	253.217	9.47805	C16H30O2	232.9846, 204.9915, 166.9932, 116.9285	2b	2.4447	0.294538	1
Indole-3-acetaldehyde	5.653	[M-H]-	158.062	158.061	7.46549	C10H9NO	140.9315, 160.9839, 114.9347, 102.9888	2b	2.44114	0.295062	1
Valine	1.67	[M-H]-	116.072	116.071	10.4246	C5H11NO2	99.9263, 83.9308, 74.0251	2b	2.4406	0.295141	1
Warfarin	6.665	[M-H]-	307.099	307.097	7.29411	C19H16O4	250.0646, 223.0772, 161.0258, 117.0345, 57.0348	2a	2.42717	0.29713	1
Creatine	1.372	[M-H]-	130.063	130.062	10.6104	C4H9N3O2	115.9211, 88.0450, 69.0353	2b	2.24293	0.325803	1
Psicose	1.895	[M-H]-	179.057	179.056	9.43841	C6H12O6	135.0056, 122.8946, 106.9360, 89.0251	2b	2.09827	0.35024	1
3-Dehydrocholic acid	6.792	[M-H]-	405.267	405.264	6.93375	C24H38O5	343.2688, 289.2166, 240.9926, 123.0822	2b	2.05181	0.358472	1
SCDCA - Sulfochenodeoxycholic acid	8.115	[M-H]-	471.245	471.242	6.57837	C24H40O7S	390.9870, 316.9823, 266.9877, 96.9611	2b	2.04277	0.360096	1
N-Formylmethionine	5.167	[M-H]-	176.04	176.038	7.95282	C6H11NO3S	146.8996, 131.8767, 116.9286, 84.0456	2b	2.03882	0.360809	1
Linoleic acid	10.09	[M-H]-	279.234	279.232	6.37462	C18H32O2	115.9211, 59.0140	2b	1.99545	0.368718	1
(-)-Camphanic acid	5.788	[M-H]-	197.083	197.081	10.6048	C10H14O4	179.0718, 153.0923, 135.0831, 111.0453	2b	1.83985	0.398549	1
LysoPC(18:3)	8.676	[M+HCOO]-	562.319	562.314	8.07377	C26H48NO7P	502.2988, 457.4763, 364.9828, 277.2209	2b	1.8209	0.402343	1
Histidine	1.254	[M-H]-	154.063	154.062	9.08727	C6H9N3O2	137.0356, 110.0732, 93.0465, 81.0464	2a	1.79138	0.408326	1
Gamma-Glutamylmethionine	4.776	[M-H]-	277.088	277.086	7.03753	C10H18N2O5S	259.0763, 246.8230, 208.8255, 148.0451, 128.0362	2b	1.78967	0.408674	1
Dehydroisoandrosterone sulfate	7.895	[M-H]-	367.16	367.158	6.67288	C19H28O5S	306.9816, 216.9911, 96.9611	2a	1.68857	0.429865	1
Alpha-Hydroxyisobutyric acid	3.506	[M-H]-	103.041	103.04	13.1988	C4H8O3	85.0294, 73.0295, 57.0347, 50.6983	2b	1.6631	0.435374	1
Glu-Gln	1.398	[M-H]-	274.106	274.104	9.26656	C10H17N3O6	256.0935, 238.0831, 212.1067, 194.0938, 145.0629, 128.0364	2a	1.65603	0.436915	1
Dicyclohexyl phthalate	6.072	[M-H]-	329.178	329.175	7.6555	C20H26O4	311.1697, 268.9835, 192.9293, 137.0615	2b	1.62636	0.443446	1
N-Alpha-Acetyl-L-ornithine	1.44	[M-H]-	173.094	173.093	6.41275	C7H14N2O3	154.9992, 131.0836, 111.0089, 101.0724	2b	1.5394	0.463152	1
Oleyl sarcosine	9.961	[M-H]-	352.289	352.285	9.73643	C21H39NO3	332.9765, 302.9850, 266.9877, 216.9912, 88.0407	2b	1.40868	0.494435	1
DL-2-Hydroxyvaleric acid	5.276	[M-H]-	117.057	117.055	11.7893	C5H10O3	99.926, 90.4458, 71.0507	2b	1.37441	0.502981	1
3-Hydroxybutanoic acid	2.774	[M-H]-	103.041	103.04	13.1018	C4H8O3	89.9988, 82.9247, 59.0141	2b	1.27043	0.529823	1
LPC 18:2	8.938	[M+HCOO]-	564.336	564.33	10.4903	C26H50NO7P	504.3098, 408.1603, 279.2337, 168.0428	2b	1.23654	0.538876	1
Skatole	5.961	[M-H]-	130.067	130.066	9.7643	C9H9N	115.9223, 100.9340, 88.6529, 88.6529	2b	1.19005	0.551549	1
Levothyroxine	6.372	[M-H]-	775.689	775.679	13.485	C15H11I4NO4	574.7552, 253.8080, 126.9055, 78.9596	2a	1.13678	0.566438	1
Cholate	6.872	[M-H]-	407.283	407.28	6.97309	C24H40O5	343.2683, 290.9879, 204.9914, 130.9935	2b	1.1303	0.568275	1
LysoPC(18:1)	9.692	[M+HCOO]-	566.352	566.346	10.6295	C26H52NO7P	506.3231, 319.7707, 281.2484, 224.0707, 152.9966	2a	1.09865	0.57734	1
O-Phosphorylethanolamine	1.279	[M-H]-	140.013	140.011	10.642	C2H8NO4P	112.9242, 95.9180, 79.9595, 73.2592	2b	1.09844	0.5774	1
Malic acid	1.58	[M-H]-	133.015	133.014	8.26982	C4H6O5	115.9211, 100.9340, 71.0140, 51.0646	2b	1.0404	0.594401	1
L-Ornithine	1.313	[M-H]-	131.083	131.082	9.53601	C5H12N2O2	114.0207, 88.0405, 72.0093	2b	1.02042	0.600369	1
Arachidonic acid	9.993	[M-H]-	303.235	303.232	7.78281	C20H32O2	259.2457, 205.1965, 83.0504, 59.0141	2a	1.01217	0.602851	1
Pseudouridine	1.644	[M-H]-	243.063	243.062	7.15868	C9H12N2O6	215.6386, 183.0419, 153.0315, 140.0358, 110.0249	2a	0.987572	0.610311	1
L-Citrulline	1.313	[M-H]-	174.089	174.088	9.2482	C6H13N3O3	157.0620, 131.0836, 83.0618, 59.0145	2a	0.966092	0.616901	1
3-Indolepropionic acid	5.977	[M-H]-	188.073	188.071	10.1557	C11H11NO2	159.8927, 142.0678, 116.0512, 59.0141	2a	0.961906	0.618194	1
Hypoxanthine	1.895	[M-H]-	135.032	135.031	10.1458	C5H4N4O	117.9189, 99.9262, 92.0260, 65.0149	2b	0.909681	0.634549	1
LysoPE(16:0)	9.418	[M-H]-	452.283	452.278	12.0722	C21H44NO7P	391.9860, 328.9803, 255.2335, 196.0387, 140.0125	2b	0.906113	0.635682	1
2,3-Dihydroxybenzoic acid	5.572	[M-H]-	153.02	153.019	10.979	C7H6O4	132.9910, 120.8982, 109.0295, 83.0147	2b	0.775215	0.678679	1
Fipronil-sulfone	1.808	[M-H]-	450.926	450.926	-0.177413	C12H4Cl2F6N4O2S	406.942, 327.0379, 304.0130, 260.9166	2b	0.774531	0.678911	1
Caffeic acid	1.903	[M-H]-	178.996	179.034	-216.774	C9H8O4	161.8869, 134.9889, 108.8997, 90.9987	2b	0.770762	0.680192	1
4-Hydroxy-5-[(2S,3R,4S,5S,6R)-3,4,5-trihydroxy-6-(hydroxymethyl)oxan-2-yl]oxy-1H-benzo[f][2]benzofuran-3-one	1.358	[M-H]-	377.087	377.087	0.609938	C18H18O9	341.1075, 297.0110, 253.0241, 215.0346	2b	0.766733	0.681563	1
N-Tigloylglycine	5.2	[M-H]-	156.068	156.066	9.29094	C7H11NO3	139.8936, 112.0777, 94.0466, 89.0251, 74.0251	2a	0.754967	0.685585	1
7-Hydroxy-1,4a-dimethyl-9-oxo-7-propan-2-yl-2,3,4,4b,5,6,10,10a-octahydrophenanthrene-1-carboxylic acid	8.285	[M-H]-	333.207	333.207	1.17045	C20H30O4	315.1944, 285.1826, 266.9882, 216.9910	2b	0.746066	0.688643	1
Alpha-L-(-)-Fucose 1-phosphate bis(cyclohexylammonium) salt	7.382	[M-H]-	243.198	243.027	702.515	C6H13O8P	202.9931, 174.9560, 146.9626, 118.9664	2b	0.729571	0.694346	1
Aconitic acid	2.297	[M-H]-	173.01	173.009	8.43889	C6H6O6	154.9491, 129.8801, 99.9260, 85.0302	2b	0.728818	0.694607	1
Threonine	1.289	[M-H]-	118.052	118.05	11.097	C4H9NO3	100.9266, 74.0253, 59.0140	2b	0.718012	0.69837	1
N-Acetyltryptophan	5.644	[M-H]-	245.094	245.093	5.71213	C13H14N2O3	203.0833, 180.9908, 165.0570, 115.9210	2b	0.707923	0.701902	1
Hexose + C13H19O (isomer of 1061)	6.425	[M+HCOO]-	415.201	415.197	10.3565	C19H30O7	345.9790, 306.9808, 239.1675, 193.0359	2b	0.703023	0.703624	1
Fatty acid 18:2, oxidized	8.285	[M-H]-	311.225	311.222	9.89647	C18H32O4	293.2125, 249.222, 174.9564, 57.0348	2b	0.658836	0.719342	1
1,3-Dimethylurate	5.124	[M-H]-	195.053	195.052	4.61416	C7H8N4O3	176.8973, 159.8934, 148.9188, 130.9933	2b	0.644746	0.724428	1
Phenylbutazone	6.885	[M-H]-	307.147	307.145	8.07437	C19H20N2O2	279.1485, 216.9912, 160.1128, 131.0385, 92.0506	2a	0.623428	0.732191	1
Hippurate	5.374	[M-H]-	178.051	178.05	5.22324	C9H9NO3	160.0411, 134.0610, 102.0349, 56.0143	2b	0.595813	0.742371	1
L(+)-Tartaric acid	11.178	[M-H]-	149.01	149.009	11.8785	C4H6O6	136.9737, 11.316, 93.0024, 74.9911	2b	0.591165	0.744098	1
Allose	1.365	[M-H2O-H]-	161.046	161.045	8.07228	C6H12O6	143.0363, 131.0354, 113.0251, 85.0304, 73.0397	2b	0.555631	0.757437	1
Gamma-Aminobutyric acid	1.311	[M-H]-	102.057	102.055	10.0925	C4H9NO2	74.0252, 59.0140, 57.0348	2b	0.551568	0.758977	1
Arabinose	1.425	[M-H]-	149.046	149.045	6.77648	C5H10O5	131.0353, 75.0091, 59.0139	2b	0.550394	0.759423	1
Gamma-Glutamylleucine	5.336	[M-H]-	259.131	259.129	5.75002	C11H20N2O5	241.1212, 197.1306, 175.0004, 146.9400, 128.0365	2b	0.525337	0.768997	1
L-Beta-Homovaline	2.832	[M-H]-	130.088	130.087	9.30148	C6H13NO2	115.9212, 100.9342, 85.0665, 59.0140	2b	0.513529	0.77355	1
Hyodeoxycholic acid	7.102	[M-H]-	391.289	391.285	9.89049	C24H40O4	266.9879, 216.9910, 92.9963	2b	0.485296	0.784548	1
Glycocholic acid	7.008	[M-H]-	464.305	464.301	8.80894	C26H43NO6	402.3004, 290.9883, 74.0251	2a	0.449006	0.798913	1
3-Methylcatechol	5.579	[M-H]-	123.046	123.045	9.67129	C7H8O2	108.0220, 91.9324, 73.2585	2b	0.427972	0.80736	1
Leucine	3.114	[M-H]-	130.088	130.087	9.30148	C6H13NO2	115.9212, 100.9342, 85.0665	2b	0.415942	0.812231	1
D-Glucuronic acid	1.309	[M-H]-	193.037	193.035	10.1536	C6H10O7	175.0256, 158.8479, 131.0353, 113.0248, 103.0044	2a	0.404301	0.816972	1
Citraconic acid	1.986	[M-H]-	129.02	129.019	11.0061	C5H6O4	113.9268, 101.0246, 85.301	2b	0.39548	0.820583	1
Glycohyodeoxycholic acid	7.479	[M-H]-	448.311	448.306	9.68088	C26H43NO5	386.3095, 330.2421, 266.9884, 74.0252	2b	0.393061	0.821576	1
15-Formyl-16-hydroxy-1,2,14,17,17-pentamethyl-8-(prop-1-en-2-yl)pentacyclo[11.7.0.0?,??.0?,?.0??,??]icosane-5-carboxylic acid	10.67	[M-H]-	469.334	469.332	5.09235	C30H46O4	428.9822, 359.9817, 271.2292, 169.1237	2b	0.380792	0.826632	1
L-Asparagine	1.273	[M-H]-	131.047	131.046	11.5227	C4H8N2O3	114.0210, 95.0259, 88.0407, 70.0301	2a	0.375402	0.828862	1
D-Pantothenic acid	5.001	[M-H]-	218.104	218.103	6.60239	C9H17NO5	200.8519, 189.8509, 174.8640, 146.0828, 99.9260	2b	0.372693	0.829986	1
L-Glutamic acid	1.31	[M-H]-	146.047	146.045	10.1338	C5H9NO4	128.0350, 102.0560, 90.4542	2a	0.360526	0.83505	1
L-(-)-Phenylalanine	4.813	[M-H]-	164.073	164.071	9.56902	C9H11NO2	147.0469, 134.8947, 116.9297, 103.0559, 91.0555	2b	0.357635	0.836259	1
Avocadyne Acetate	8.514	[M-H]-	325.241	325.238	9.96194	C19H34O4	304.9817, 254.9882, 183.0125, 68.9959	2b	0.355018	0.837354	1
Glutamine	1.28	[M-H]-	145.063	145.061	8.75492	C5H10N2O3	127.0513, 109.0416, 101.0724, 84.0456, 74.0251	2a	0.347638	0.840449	1
Trans-4-Hydroxyproline	1.281	[M-H]-	130.052	130.05	10.5344	C5H9NO3	114.0208, 100.9341, 95.0259, 84.0457	2b	0.282803	0.868141	1
Gamma-Glutamyltyrosine	4.887	[M-H]-	309.111	309.109	8.83185	C14H18N2O6	240.8723, 199.8508, 180.0664, 128.0365	2b	0.275233	0.871433	1
N-Acetyl mesalazine	5.56	[M-H]-	194.047	194.045	10.2553	C9H9NO4	176.8950, 150.0575, 130.9934, 103.9321	2b	0.265279	0.875781	1
LysoPE(18:2)	9.096	[M-H]-	476.282	476.278	8.77639	C23H44NO7P	392.9815, 279.2337, 196.0388, 140.0125	2b	0.261656	0.877369	1
Kynurenic acid	5.39	[M-H]-	188.036	188.035	7.71134	C10H7NO3	159.8956, 144.0463, 130.9455, 115.9213	2b	0.259433	0.878344	1
Phenylacetylglutamine	5.383	[M-H]-	263.106	263.103	10.2241	C13H16N2O4	245.0917, 192.7626, 145.0631, 127.0515, 109.0399	2a	0.257634	0.879135	1
Urate	1.791	[M-H]-	167.022	167.021	8.14271	C5H4N4O3	142.0258, 124.0152, 96.0200, 69.0095	2a	0.252858	0.881237	1
Serine	1.269	[M-H]-	104.036	104.035	11.1501	C3H7NO3	87.9899, 81.1632, 74.0252, 72.0088	2a	0.241008	0.886473	1
4,4`-Thiodiphenol	1.318	[M-H]-	217.031	217.032	-6.08204	C12H10O2S	110.9487, 96.9704, 78.9595, 59.0140	2b	0.213913	0.898565	1
Isocitric acid	1.566	[M-H]-	191.021	191.019	8.00967	C6H8O7	173.0099, 154.9992, 129.0203, 111.0090, 85.0302	2a	0.185349	0.91149	1
L-Tyrosine	2.307	[M-H]-	180.068	180.066	11.5513	C9H11NO3	163.0409, 136.9841, 119.0514, 106.0429, 93.0349, 72.0093	2a	0.166256	0.920233	1
Cholic acid	7.462	[M-H]-	407.284	407.28	11.2453	C24H40O5	343.2684, 289.2168, 205.1617, 69.0347	2b	0.154836	0.925503	1
Glycocholate	6.437	[M-H]-	464.305	464.301	8.39972	C26H43NO6	400.2921, 252.9896, 196.9293, 74.0252	2b	0.150523	0.927501	1
m-Hydroxycinnamic acid	2.306	[M-H]-	163.041	163.04	8.77088	C9H8O3	134.8963, 116.9299, 89.9263, 74.9387	2b	0.149387	0.928028	1
Xanthine	2.092	[M-H]-	151.027	151.026	11.7199	C5H4N4O2	118.9007, 108.0208, 92.9290,	2a	0.144134	0.930469	1
Taurine	1.286	[M-H]-	124.008	124.007	10.8865	C2H7NO3S	106.9809, 94.9820, 79.9579, 64.9704	2a	0.0981687	0.952101	1
Ketoleucine	5.625	[M-H]-	129.057	129.055	10.5381	C6H10O3	113.927	2b	0.0888619	0.956542	1
Paracetamol	5.568	[M-H]-	150.057	150.055	11.7956	C8H9NO2	119.9275, 107.0510, 93.0348, 75.9365	2b	0.0829033	0.959396	1
1-Indanol	6.529	[M-H]-	133.066	133.065	7.2145	C9H10O	115.9211, 100.9340, 81.1742	2b	0.070235	0.965492	1
Citrate	1.467	[M-H]-	191.021	191.019	8.16672	C6H8O7	173.0098, 129.02101, 11.0100, 87.0093, 57.0347	2a	0.0666366	0.967231	1
Eicosapentaenoic acid	9.517	[M-H]-	301.219	301.217	6.10856	C20H30O2	257.2280, 240.9886, 203.1795, 175.1501	2b	0.0657375	0.967666	1
3-Phenyllactic acid	5.719	[M-H]-	165.056	165.055	6.60385	C9H10O3	147.0469, 136.9323, 119.0514, 103.0561	2b	0.0311096	0.984566	1
Pyroglutamic acid	1.282	[M-H]-	128.036	128.035	10.1535	C5H7NO3	82.0306, 57.0348	2b	0.0120935	0.993971	1
3-Methoxytyrosine	3.805	[M-H]-	210.079	210.077	9.66314	C10H13NO4	193.0503, 150.0575, 134.0378, 123.0454	2b	0.00974366	0.99514	1
Abbreviations: HC, healthy controls; WMH-CI, white matter hyperintensities with cognitive impairment; WMH-NC, white matter hyperintensities with normal cognition.

## Sheet: Supplementary Table 4
Supplementary Table 4. Statistical results of plasma metabolome differences among HC, WMH-NC, and WMH-CI in positive ion mode (unidentified)
Metabolites	Retention time(min)	Average m/z	Adduct type	Average S/N	Kruskal-Wallis test			Dunn's test (P Bon)
					H	P	P Bon	HC vs. WMH-NC	HC vs. WMH-CI	WMH-NC vs. WMH-CI
Metabolite 646	1.488	293.917	[M+H]+	29.47	29.1868	4.59368e-07	0.000786897	0.00425068	3.10343e-07	0.230822
Metabolite 240	5.417	176.074	[M+H]+	26.14	27.2241	1.22567e-06	0.00209957	0.00673605	8.0645e-07	0.246143
Metabolite 241	5.527	176.074	[M+NH4]+	28.8	25.3074	3.19578e-06	0.00547437	0.00249813	3.70819e-06	0.70141
Metabolite 735	1.489	321.912	[M+H-H2O]+	16.3	25.0094	3.70912e-06	0.00635372	0.00845872	2.62455e-06	0.329637
Metabolite 635	7.047	291.193	[M+H]+	13.54	24.7194	4.288e-06	0.00734535	0.00264136	5.13964e-06	0.755388
Metabolite 587	6.661	277.141	[M+Na]+	25.27	24.6349	4.47311e-06	0.00766244	0.00125605	8.17564e-06	1
Metabolite 740	1.481	323.945	[M+NH4]+	4.55	23.5945	7.52533e-06	0.0128909	0.00644231	6.62061e-06	0.531451
Metabolite 388	8.384	217.158	[M+H]+	6.44	23.0843	9.71192e-06	0.0166365	0.000444853	4.6665e-05	1
Metabolite 310	1.492	195	[M+2Na-H]+	8.33	22.597	1.23917e-05	0.021227	0.00181258	2.36863e-05	1
Metabolite 175	6.421	158.028	[M+H]+	4.59	21.7424	1.89976e-05	0.032543	0.0323837	1.10317e-05	0.235286
Metabolite 864	6.541	356.281	[M+2H]+	12.36	21.5035	2.14076e-05	0.0366712	0.0334607	1.24955e-05	0.24176
Metabolite 189	3.387	162.059	[M+H]+	18.48	20.862	2.95035e-05	0.0505394
Metabolite 36	1.496	115.007	[M+H]+	15.42	20.6315	3.31074e-05	0.0567129
Metabolite 517	1.489	256.909	[M+H]+	30.77	19.8831	4.81333e-05	0.0824524
Metabolite 776	6.051	332.243	[M+H]+	13.64	19.8376	4.92407e-05	0.0843493
Metabolite 296	6.641	191.165	[M+H]+	10.46	19.5214	5.76749e-05	0.0987972
Metabolite 871	6.664	358.297	[M+H-H2O]+	1622.42	18.6967	8.71073e-05	0.149215
Metabolite 8	7.22	104.063	[M+H]+	5.83	18.563	9.31321e-05	0.159535
Metabolite 621	1.467	286.956	[M+Na]+	14.12	18.5454	9.39567e-05	0.160948
Metabolite 706	5.759	313.154	[M+2H]2+	7.83	17.9612	0.000125828	0.215543
Metabolite 647	1.733	294.003	[M+H]+	22.64	17.605	0.00015036	0.257566
Metabolite 510	6.481	255.124	[M+H]+	16.88	17.4031	0.000166328	0.28492
Metabolite 765	6.342	330.265	[M+H]+	20695	17.2648	0.000178232	0.305311
Metabolite 1048	7.087	437.194	[M+Na]+	477502	17.2457	0.000179951	0.308256
Metabolite 1160	10.499	507.363	[M+H]+	4.78	17.0309	0.000200345	0.34319
Metabolite 805	6.298	340.248	[M+H]+	495.97	16.9919	0.000204295	0.349957
Metabolite 649	7.218	295.118	[M+H]+	8.21	16.8925	0.000214706	0.367792
Metabolite 961	1.826	389.972	[M+Na]+	88.88	16.7716	0.000228089	0.390716
Metabolite 372	1.803	212.839	[M+Na]+	40789.6	16.5073	0.000260311	0.445912
Metabolite 1049	7.215	437.195	[M+Na]+	569371	16.2636	0.000294045	0.503699
Metabolite 951	6.488	386.291	[M+H]+	11.27	16.2309	0.000298885	0.51199
Metabolite 682	5.788	304.212	[M+H]+	23.03	16.1571	0.000310114	0.531225
Metabolite 1052	7.126	438.198	[M+H]+	79.34	16.0845	0.00032158	0.550867
Metabolite 985	7.212	397.203	[M+H-H2O]+	5.63	15.9089	0.00035109	0.601418
Metabolite 673	7.464	301.178	[M+2Na-H]+	4.12	15.2918	0.000477999	0.818812
Metabolite 268	9.496	184.073	[M+H]+	20.07	14.959	0.000564528	0.967036
Metabolite 1	1.497	100.03	[M+H]+	5.55	3.1705	0.204896	1
Metabolite 2	1.5	101.009	[M+Na]+	154.2	2.13048	0.344645	1
Metabolite 3	5.143	102.047	[M+2H]+	19.14	0.680725	0.711512	1
Metabolite 4	1.503	102.691	[M+Na]+	22.04	3.78769	0.150492	1
Metabolite 5	1.501	102.971	[M+H]+	1208.71	2.66634	0.26364	1
Metabolite 6	1.503	103.251	[M+H]+	20.46	5.93858	0.0513399	1
Metabolite 7	1.463	104.022	[M+H]+	3.57	1.41615	0.492592	1
Metabolite 9	10.502	104.107	[M+H]+	27.26	8.23641	0.0162737	1
Metabolite 10	8.794	104.107	[M+H]+	5.11	2.7868	0.24823	1
Metabolite 11	8.539	104.107	[M+H]+	4.63	3.17016	0.204932	1
Metabolite 12	9.499	104.107	[M+H]+	73.03	3.28157	0.193828	1
Metabolite 13	9.712	104.107	[M+H]+	17.39	1.81294	0.403949	1
Metabolite 14	9.095	104.108	[M+H]+	42.66	1.62892	0.442878	1
Metabolite 15	1.676	104.993	[M+H]+	5.28	1.75195	0.416455	1
Metabolite 16	1.501	105.004	[M+H]+	89.35	5.85574	0.0535109	1
Metabolite 17	5.736	105.034	[M+H]+	21.4	1.65137	0.437935	1
Metabolite 18	1.501	106.005	[M+H]+	47.78	3.8311	0.147261	1
Metabolite 19	1.68	106.05	[M+H]+	11.66	1.68976	0.429608	1
Metabolite 20	1.627	106.951	[M+Na]+	31.77	7.32713	0.0256409	1
Metabolite 21	1.501	106.964	[M+H-H2O]+	21.88	2.17468	0.337112	1
Metabolite 22	1.501	107.001	[M+H]+	21.52	4.74953	0.0930364	1
Metabolite 23	5.142	107.05	[M+H]+	22.9	2.03291	0.361875	1
Metabolite 24	1.735	109.029	[M+H]+	7.24	12.5887	0.0018467	1
Metabolite 25	1.82	110.072	[M+H]+	11.74	1.87493	0.39162	1
Metabolite 26	1.668	110.072	[M+H]+	34	0.503666	0.777375	1
Metabolite 27	1.502	110.961	[M+H]+	24.81	3.11072	0.211113	1
Metabolite 28	1.804	112.896	[M+H]+	41.51	12.3092	0.00212369	1
Metabolite 29	1.687	112.896	[M+H]+	1317.63	0.991263	0.609186	1
Metabolite 30	2.798	113.035	[M+H]+	10.4	5.20495	0.0740901	1
Metabolite 31	1.967	114.055	[M+H-H2O]+	93.48	5.15295	0.0760417	1
Metabolite 32	5.819	114.128	[M+H-H2O]+	61.97	10.02	0.00667089	1
Metabolite 33	1.803	114.893	[M+H]+	240.38	5.74393	0.0565876	1
Metabolite 34	1.688	114.894	[M+H]+	49.77	0.613303	0.735907	1
Metabolite 35	1.499	114.988	[M+Na]+	18.53	5.70087	0.0578192	1
Metabolite 37	1.796	115.037	[M+2H]+	148.81	3.97892	0.136769	1
Metabolite 38	1.55	115.087	[M+H]+	6.09	6.54123	0.037983	1
Metabolite 39	5.552	116.057	[M+H]+	20.38	10.8616	0.00437959	1
Metabolite 40	1.785	116.071	[M+H]+	572.74	6.65403	0.0359	1
Metabolite 41	1.501	116.986	[M+K]+	198.76	1.78338	0.409962	1
Metabolite 42	1.499	117.04	[M+H]+	44.89	5.3237	0.0698189	1
Metabolite 43	5.549	117.058	[M+H]+	19.95	8.06468	0.0177328	1
Metabolite 44	1.721	117.743	[M+H]+	173.81	1.70787	0.425736	1
Metabolite 45	5.143	118.066	[M+NH4]+	12.56	1.21787	0.543929	1
Metabolite 46	3.097	118.066	[M+H]+	10.21	0.618672	0.733934	1
Metabolite 47	1.898	118.087	[M+Na]+	145.99	1.28001	0.52729	1
Metabolite 48	1.72	118.432	[M+H]+	97.82	2.77297	0.249952	1
Metabolite 49	1.5	119.019	[M+Na]+	26.55	2.1767	0.336772	1
Metabolite 50	3.099	119.05	[M+H]+	21.79	1.05368	0.590467	1
Metabolite 51	5.547	119.069	[M+H]+	17.72	10.4246	0.00544915	1
Metabolite 52	5.138	119.073	[M+H]+	9.32	2.07148	0.354964	1
Metabolite 53	5.143	119.729	[M+H]+	279.73	3.41594	0.181233	1
Metabolite 54	1.656	120.004	[M+Na]+	18.77	1.55811	0.458839	1
Metabolite 55	5.143	120.434	[M+H]+	216.86	2.82011	0.24413	1
Metabolite 56	1.818	120.966	[M+H]+	3.66	0.796355	0.671543	1
Metabolite 57	1.501	120.981	[M+H-H2O]+	99.23	4.51804	0.104453	1
Metabolite 58	3.091	121.065	[M+H]+	3.61	3.50162	0.173633	1
Metabolite 59	10.031	121.101	[M+H-H2O]+	3.27	1.0404	0.594401	1
Metabolite 60	1.63	122.925	[M+K]+	17.27	2.54208	0.28054	1
Metabolite 61	1.5	123.014	[M+H]+	5.58	8.38312	0.0151227	1
Metabolite 62	3.099	123.045	[M+H]+	25.66	0.779526	0.677217	1
Metabolite 63	10.044	123.117	[M+2H]2+	6.97	1.44239	0.486172	1
Metabolite 64	1.659	124.088	[M+H]+	6.01	1.02605	0.598683	1
Metabolite 65	1.63	124.923	[M+K]+	14.68	1.86642	0.393288	1
Metabolite 66	1.502	124.974	[M+H]+	12.63	5.05877	0.0797081	1
Metabolite 67	9.497	125	[M+H]+	8.11	4.80171	0.0906404	1
Metabolite 68	8.881	125	[M+H]+	7.36	0.867702	0.648009	1
Metabolite 69	9.249	125	[M+H]+	6.98	5.86561	0.0532476	1
Metabolite 70	1.57	125.012	[M+H]+	5.04	3.45042	0.178135	1
Metabolite 71	2.523	125.022	[M+Na]+	6.97	0.684059	0.710327	1
Metabolite 72	5.438	125.108	[M+H]+	16	4.59687	0.100416	1
Metabolite 73	1.709	126.022	[M+H]+	11.87	1.00509	0.604989	1
Metabolite 74	2.537	126.03	[M+H]+	9.6	3.68988	0.158035	1
Metabolite 75	1.5	127.025	[M+NH4]+	56.26	4.8256	0.089564	1
Metabolite 76	5.094	127.051	[M+H]+	5.37	1.00946	0.603669	1
Metabolite 77	10.044	128.107	[M+NH4]+	8.64	0.3086	0.857015	1
Metabolite 78	9.41	128.107	[M+H]+	4.33	5.71339	0.0574584	1
Metabolite 79	2.508	129.018	[M+H]+	9.73	2.4788	0.289559	1
Metabolite 80	1.5	129.04	[M+H]+	20.49	3.80796	0.148974	1
Metabolite 81	2.339	129.052	[M+Na]+	73.08	1.46216	0.481388	1
Metabolite 82	1.768	129.066	[M+H]+	31.04	3.85801	0.145292	1
Metabolite 83	3.181	129.066	[M+H]+	3.93	2.10377	0.349279	1
Metabolite 84	1.688	130.05	[M+H]+	326.32	2.95112	0.22865	1
Metabolite 85	5.551	130.065	[M+2H]+	45.49	10.7635	0.00459985	1
Metabolite 86	6.092	130.065	[M+H]+	24.45	3.73122	0.154802	1
Metabolite 87	2.067	130.087	[M+H-H2O]+	48.51	2.33242	0.311545	1
Metabolite 88	1.501	130.965	[M+K]+	63.01	1.8326	0.399996	1
Metabolite 89	1.798	131.002	[M+H]+	4.28	1.93843	0.379382	1
Metabolite 90	5.143	131.05	[M+Na]+	14.45	1.80032	0.406505	1
Metabolite 91	1.779	131.053	[M+NH4]+	8.48	6.50249	0.038726	1
Metabolite 92	1.498	131.056	[M+H]+	10.02	1.62072	0.444699	1
Metabolite 93	6.251	131.069	[M+H]+	7.82	5.70236	0.0577762	1
Metabolite 94	1.499	132.01	[M+H]+	8.93	0.025272	0.987444	1
Metabolite 95	5.55	132.081	[M+NH4]+	59.44	11.2141	0.00367194	1
Metabolite 96	1.502	132.903	[M+H]+	4371.91	0.273471	0.872201	1
Metabolite 97	1.5	132.998	[M+H]+	10.81	2.81307	0.244991	1
Metabolite 98	2.161	133.032	[M+K]+	8.88	2.31224	0.314705	1
Metabolite 99	1.501	133.035	[M+H]+	22.66	1.92936	0.381104	1
Metabolite 100	1.778	133.08	[M+H]+	3.39	1.35192	0.508668	1
Metabolite 101	5.349	133.086	[M+H-H2O]+	36.55	1.45315	0.483563	1
Metabolite 102	1.5	133.999	[M+H]+	7.39	2.79969	0.246635	1
Metabolite 103	1.668	134.019	[M+Na]+	28.21	1.53171	0.464936	1
Metabolite 104	1.501	134.036	[M+H]+	9.13	2.91316	0.233032	1
Metabolite 105	1.502	134.997	[M+K]+	186.07	1.92144	0.382617	1
Metabolite 106	1.755	135.058	[M+Na]+	2.8	12.8004	0.00166125	1
Metabolite 107	10.043	135.117	[M+NH4]+	6.28	1.10029	0.576867	1
Metabolite 108	1.5	137.03	[M+H]+	21.23	2.46911	0.290964	1
Metabolite 109	1.808	138.906	[M+2H]2+	8147.15	7.68999	0.0213865	1
Metabolite 110	1.694	138.906	[M+Na]+	10.94	2.36331	0.30677	1
Metabolite 111	1.502	138.992	[M+H]+	28.24	6.08284	0.0477669	1
Metabolite 112	6.733	139.039	[M+H]+	11.18	5.61619	0.0603198	1
Metabolite 113	1.808	140.903	[M+H-H2O]+	61773.8	6.96035	0.0308021	1
Metabolite 114	1.694	140.904	[M+Na]+	8286.16	1.58821	0.451986	1
Metabolite 115	1.513	140.917	[M+K]+	6.28	0.334147	0.846138	1
Metabolite 116	2.546	141.041	[M+H]+	8	2.71994	0.256668	1
Metabolite 117	1.691	142.048	[M+Na]+	9.62	0.638728	0.726611	1
Metabolite 118	5.55	142.065	[M+H-H2O]+	34.18	10.7651	0.00459614	1
Metabolite 119	1.893	142.086	[M+NH4]+	10.19	2.20609	0.331859	1
Metabolite 120	9.409	142.123	[M+2H]+	5.76	3.56491	0.168225	1
Metabolite 121	10.043	142.123	[M+NH4]+	11.21	0.171565	0.917794	1
Metabolite 122	1.777	142.948	[M+Na]+	23.31	0.150453	0.927534	1
Metabolite 123	1.501	143.002	[M+H]+	226.23	0.955368	0.620218	1
Metabolite 124	5.549	143.073	[M+Na]+	59.91	7.94684	0.018809	1
Metabolite 125	1.503	145.018	[M+H-H2O]+	173.75	1.38131	0.501247	1
Metabolite 126	1.735	145.049	[M+2Na-H]+	9.69	4.56804	0.101874	1
Metabolite 127	5.862	146.06	[M+H]+	24.78	6.53842	0.0380364	1
Metabolite 128	1.741	146.081	[M+H]+	3.13	0.567818	0.752835	1
Metabolite 129	1.494	146.997	[M+H-H2O]+	40.27	2.13163	0.344447	1
Metabolite 130	3.099	147.044	[M+H]+	27.39	1.0432	0.593571	1
Metabolite 131	7.587	147.044	[M+H]+	2.93	9.58477	0.00829268	1
Metabolite 132	2.19	147.047	[M+H-H2O]+	3.36	9.47963	0.00874028	1
Metabolite 133	1.501	147.051	[M+H]+	105	2.43994	0.295239	1
Metabolite 134	5.548	147.064	[M+H]+	13.01	12.2125	0.00222893	1
Metabolite 135	1.681	148.004	[M+H]+	21.15	0.0140183	0.993015	1
Metabolite 136	3.063	148.048	[M+H]+	10.18	6.03655	0.0488854	1
Metabolite 137	1.497	148.052	[M+H]+	43.76	2.9903	0.224215	1
Metabolite 138	2.38	148.097	[M+Na]+	42.81	5.6976	0.0579139	1
Metabolite 139	1.502	148.976	[M+2Na-H]+	36.57	1.5824	0.453301	1
Metabolite 140	10.043	149.132	[M+NH4]+	15.55	0.887187	0.641726	1
Metabolite 141	1.667	150.014	[M+2Na-H]+	16.36	0.331608	0.847212	1
Metabolite 142	1.501	151.009	[M+Na]+	4.62	4.82182	0.0897335	1
Metabolite 143	1.689	151.048	[M+H-H2O]+	3.77	8.04146	0.0179399	1
Metabolite 144	6.536	151.076	[M+H]+	3.11	4.87958	0.087179	1
Metabolite 145	5.35	151.097	[M+H]+	7.99	1.77089	0.41253	1
Metabolite 146	3.805	151.097	[M+2H]2+	22.54	1.53698	0.463713	1
Metabolite 147	4.295	151.097	[M+H]+	16.2	1.06068	0.588406	1
Metabolite 148	5.514	151.097	[M+H]+	6.99	1.77898	0.410865	1
Metabolite 149	3.918	151.097	[M+2H]2+	39.55	1.3764	0.502479	1
Metabolite 150	1.649	151.951	[M+H]+	4.52	1.91611	0.383639	1
Metabolite 151	2.532	152.009	[M+H]+	7.43	0.0138183	0.993115	1
Metabolite 152	2.424	152.01	[M+H]+	5.32	0.166528	0.920108	1
Metabolite 153	1.498	152.01	[M+H]+	4.94	5.58898	0.0611462	1
Metabolite 154	1.717	152.022	[M+K]+	19.53	6.02437	0.0491841	1
Metabolite 155	3.794	152.1	[M+H]+	15.52	1.40207	0.496071	1
Metabolite 156	4.274	152.1	[M+H]+	8.41	2.50187	0.286237	1
Metabolite 157	1.562	152.948	[M+H-H2O]+	32.45	0.0297029	0.985258	1
Metabolite 158	1.5	153.007	[M+Na]+	16.84	4.5993	0.100294	1
Metabolite 159	6.734	153.055	[M+2H]+	8.72	7.01487	0.0299738	1
Metabolite 160	7.314	153.055	[M+H]+	4.79	1.19145	0.551163	1
Metabolite 161	3.422	153.066	[M+H]+	3.93	0.592057	0.743766	1
Metabolite 162	4.445	153.066	[M+H]+	5.41	8.23727	0.0162667	1
Metabolite 163	1.775	154.026	[M+H]+	3.73	2.88655	0.236153	1
Metabolite 164	2.963	154.084	[M+Na]+	10.03	3.61119	0.164377	1
Metabolite 165	9.409	154.123	[M+NH4]+	4.53	0.563062	0.754627	1
Metabolite 166	1.695	154.881	[M+K]+	31950.1	2.19389	0.33389	1
Metabolite 167	1.803	154.881	[M+H]+	19407	7.45465	0.0240572	1
Metabolite 168	1.468	154.942	[M+H]+	4.79	13.0352	0.00147719	1
Metabolite 169	1.684	155.043	[M+H]+	13.62	1.6792	0.431882	1
Metabolite 170	2.064	156.077	[M+H]+	73.5	0.499196	0.779114	1
Metabolite 171	10.044	156.138	[M+NH4]+	16.64	0.119134	0.942172	1
Metabolite 172	9.41	156.139	[M+H]+	5.73	2.22202	0.329227	1
Metabolite 173	1.695	156.878	[M+K]+	17072.9	0.679312	0.712015	1
Metabolite 174	1.497	158.013	[M+2H]2+	86.48	2.75728	0.251921	1
Metabolite 176	1.779	158.923	[M+K]+	8.2	0.00667179	0.99667	1
Metabolite 177	1.506	158.928	[M+H]+	19.83	0.875997	0.645327	1
Metabolite 178	1.622	158.964	[M+Na]+	228.99	0.783012	0.676038	1
Metabolite 179	1.5	159.05	[M+H]+	39.87	5.60684	0.0606023	1
Metabolite 180	1.796	160.034	[M+H]+	11.01	10.9649	0.00415907	1
Metabolite 181	1.493	160.046	[M+H]+	12.48	1.09584	0.578151	1
Metabolite 182	1.967	160.061	[M+H]+	1866.29	1.9834	0.370946	1
Metabolite 183	5.55	160.076	[M+H]+	13.7	13.8024	0.00100656	1
Metabolite 184	5.817	160.134	[M+H]+	34.92	6.9449	0.0310409	1
Metabolite 185	1.889	161.064	[M+H]+	39.8	4.09107	0.129311	1
Metabolite 186	1.494	161.066	[M+NH4]+	13.67	2.19176	0.334245	1
Metabolite 187	1.693	161.561	[M+H]+	20312.1	0.692275	0.707415	1
Metabolite 188	1.853	162.051	[M+H]+	4.55	0.663699	0.717595	1
Metabolite 190	1.694	162.667	[M+H]+	20710.1	0.549669	0.759698	1
Metabolite 191	10.04	163.148	[M+H-H2O]+	6.81	0.824559	0.662139	1
Metabolite 192	1.688	164.03	[M+2Na-H]+	30.88	0.778935	0.677417	1
Metabolite 193	1.702	164.93	[M+H]+	4.63	3.9242	0.140563	1
Metabolite 194	3.099	165.055	[M+H]+	11.83	1.20681	0.546947	1
Metabolite 195	1.5	165.061	[M+H]+	4.73	3.38413	0.184139	1
Metabolite 196	10.048	165.164	[M+H]+	4.87	0.651667	0.721926	1
Metabolite 197	5.143	165.515	[M+H]+	6791.83	3.33466	0.18875	1
Metabolite 198	1.661	165.988	[M+H]+	5.03	0.499259	0.779089	1
Metabolite 199	1.531	166.026	[M+H]+	3.43	0.379678	0.827092	1
Metabolite 200	1.498	166.062	[M+H]+	2.91	2.08245	0.353023	1
Metabolite 201	2.442	166.073	[M+H]+	5.64	0.409539	0.814835	1
Metabolite 202	1.797	166.084	[M+Na]+	9.33	1.1355	0.5668	1
Metabolite 203	5.143	166.087	[M+H]+	625.53	2.49356	0.287429	1
Metabolite 204	5.143	166.661	[M+H]+	28253.3	3.34462	0.187813	1
Metabolite 205	1.502	166.987	[M+2Na-H]+	10.51	2.5379	0.281127	1
Metabolite 206	10.04	167.143	[M+H]+	5.74	0.00673682	0.996637	1
Metabolite 207	6.55	167.994	[M+H]+	11.54	8.22134	0.0163968	1
Metabolite 208	3.8	168.123	[M+NH4]+	54.31	1.8414	0.398239	1
Metabolite 209	4.292	168.123	[M+NH4]+	35.21	1.4673	0.480153	1
Metabolite 210	9.408	168.138	[M+NH4]+	5.54	0.398825	0.819212	1
Metabolite 211	2.423	169.036	[M+H]+	312.5	0.090534	0.955742	1
Metabolite 212	6.252	169.05	[M+H]+	51.01	0.148651	0.92837	1
Metabolite 213	1.586	169.095	[M+H]+	12.48	0.617348	0.73442	1
Metabolite 214	5.241	169.097	[M+H]+	5.19	3.51491	0.172484	1
Metabolite 215	2.434	169.626	[M+H]+	27276.5	5.42315	0.0664321	1
Metabolite 216	1.681	169.986	[M+Na]+	30.47	0.148043	0.928652	1
Metabolite 217	2.462	170.039	[M+H]+	73.82	0.671425	0.714829	1
Metabolite 218	1.711	170.043	[M+Na]+	21.79	1.6824	0.431193	1
Metabolite 219	6.256	170.053	[M+H]+	10.06	0.308023	0.857262	1
Metabolite 220	5.554	170.06	[M+H-H2O]+	148.46	5.40312	0.0671008	1
Metabolite 221	1.661	170.093	[M+H]+	21.09	0.238206	0.887717	1
Metabolite 222	9.41	170.154	[M+NH4]+	5.98	1.91542	0.38377	1
Metabolite 223	10.043	170.154	[M+2H]2+	10.44	0.138358	0.93316	1
Metabolite 224	1.698	170.855	[M+K]+	26677.6	0.938375	0.62551	1
Metabolite 225	1.562	170.958	[M+H]+	16.08	0.297916	0.861605	1
Metabolite 226	5.551	171.063	[M+H]+	11.67	9.85308	0.00725154	1
Metabolite 227	1.5	171.992	[M+2Na-H]+	16.73	7.64536	0.0218691	1
Metabolite 228	6.249	172.076	[M+H-H2O]+	31.84	4.92973	0.0850203	1
Metabolite 229	1.698	172.852	[M+H]+	16660.7	0.318911	0.852608	1
Metabolite 230	3.807	173.079	[M+Na]+	291.89	1.09844	0.5774	1
Metabolite 231	4.289	173.079	[M+Na]+	202.65	0.88682	0.641844	1
Metabolite 232	4.858	173.079	[M+H]+	15.84	1.97795	0.371958	1
Metabolite 233	5.555	174.092	[M+NH4]+	9.44	10.5268	0.00517774	1
Metabolite 234	1.628	174.938	[M+K]+	73.83	5.7263	0.0570886	1
Metabolite 235	2.183	174.992	[M+2Na-H]+	13.6	6.49606	0.0388507	1
Metabolite 236	1.5	175.028	[M+H]+	28.16	3.27025	0.194928	1
Metabolite 237	1.494	175.046	[M+H]+	4.67	2.15308	0.340773	1
Metabolite 238	1.838	175.108	[M+H]+	24.74	0.242499	0.885813	1
Metabolite 239	1.812	175.119	[M+H]+	20.48	0.791667	0.673119	1
Metabolite 242	1.646	176.123	[M+H]+	51.76	3.82978	0.147358	1
Metabolite 243	1.624	176.936	[M+Na]+	8.28	3.57488	0.167388	1
Metabolite 244	1.801	177.007	[M+K]+	15.73	1.66351	0.435286	1
Metabolite 245	1.67	177.025	[M+Na]+	13.89	0.84963	0.653891	1
Metabolite 246	1.593	177.061	[M+H]+	46.12	3.52246	0.171833	1
Metabolite 247	5.349	177.113	[M+H-H2O]+	91.81	1.16253	0.55919	1
Metabolite 248	5.595	177.113	[M+H]+	120.24	1.06617	0.586792	1
Metabolite 249	5.514	177.113	[M+H]+	72.27	1.37272	0.503406	1
Metabolite 250	10.039	177.164	[M+H-H2O]+	5.61	0.288485	0.865678	1
Metabolite 251	1.512	178.047	[M+H]+	8.86	0.88947	0.640994	1
Metabolite 252	1.656	178.059	[M+2Na-H]+	11.81	0.293819	0.863372	1
Metabolite 253	5.35	178.115	[M+H]+	33.7	2.66578	0.263714	1
Metabolite 254	1.638	179.09	[M+2H]2+	2.99	4.83583	0.089107	1
Metabolite 255	8.049	179.143	[M+H]+	6.38	3.30968	0.191123	1
Metabolite 256	1.685	180.003	[M+H]+	12.86	3.40159	0.182538	1
Metabolite 257	5.414	180.088	[M+H]+	7.12	2.22639	0.328508	1
Metabolite 258	1.794	180.904	[M+Na]+	12114.1	0.784859	0.675414	1
Metabolite 259	1.705	180.904	[M+Na]+	10143.3	1.99072	0.36959	1
Metabolite 260	1.501	181.039	[M+Na]+	5.65	2.67718	0.262215	1
Metabolite 261	6.739	182.09	[M+H]+	12.27	4.78029	0.0916166	1
Metabolite 262	9.411	182.155	[M+NH4]+	5.99	0.856741	0.65157	1
Metabolite 263	6.698	183.175	[M+H]+	9.18	10.4043	0.00550473	1
Metabolite 264	9.094	184.073	[M+H]+	8.65	3.47929	0.175582	1
Metabolite 265	9.25	184.073	[M+H]+	23.54	14.8179	0.000605818	1
Metabolite 266	8.883	184.073	[M+H]+	11.3	0.744088	0.689324	1
Metabolite 267	9.705	184.073	[M+H]+	5	0.118746	0.942355	1
Metabolite 269	6.971	184.074	[M+H]+	2.22	1.54463	0.461943	1
Metabolite 270	10.044	184.169	[M+NH4]+	51.68	0.417805	0.811474	1
Metabolite 271	1.497	185.012	[M+H]+	4.5	4.39731	0.110952	1
Metabolite 272	2.552	185.03	[M+H]+	6.9	0.541707	0.762728	1
Metabolite 273	1.5	185.067	[M+NH4]+	4.36	3.34837	0.187461	1
Metabolite 274	8.916	185.076	[M+H]+	2.9	1.40896	0.494365	1
Metabolite 275	9.238	185.077	[M+H]+	3.21	8.36566	0.0152553	1
Metabolite 276	1.594	185.114	[M+H]+	9.13	0.21938	0.896112	1
Metabolite 277	5.438	185.129	[M+H]+	11.31	3.48701	0.174906	1
Metabolite 278	1.501	186.044	[M+H]+	37.07	6.95534	0.0308792	1
Metabolite 279	1.83	186.113	[M+H-H2O]+	7.08	4.8256	0.089564	1
Metabolite 280	1.806	187.058	[M+H]+	64.83	3.463	0.177019	1
Metabolite 281	1.5	187.082	[M+NH4]+	30.57	2.71623	0.257145	1
Metabolite 282	6.818	187.112	[M+H]+	7.32	13.4562	0.00119679	1
Metabolite 283	6.064	187.144	[M+H]+	37.56	4.29105	0.117007	1
Metabolite 284	5.144	188.069	[M+Na]+	24.68	2.70814	0.258187	1
Metabolite 285	1.505	188.078	[M+H]+	8.68	2.41901	0.298345	1
Metabolite 286	1.804	188.128	[M+H]+	9.68	2.70402	0.258719	1
Metabolite 287	1.652	188.176	[M+H]+	9.5	2.61455	0.270557	1
Metabolite 288	1.5	189.008	[M+H-H2O]+	20.15	2.89533	0.235119	1
Metabolite 289	5.551	189.074	[M+H]+	292.35	10.5746	0.00505528	1
Metabolite 290	1.5	189.097	[M+Na]+	23.56	2.24482	0.325494	1
Metabolite 291	1.673	189.135	[M+H]+	18.43	0.276541	0.870863	1
Metabolite 292	1.625	189.16	[M+H]+	21.88	4.15242	0.125404	1
Metabolite 293	1.63	190.913	[M+2H]+	14.37	2.93967	0.229963	1
Metabolite 294	2.353	191.023	[M+Na]+	11.62	1.02469	0.599089	1
Metabolite 295	1.678	191.041	[M+2Na-H]+	110.2	1.54963	0.460788	1
Metabolite 297	10.045	191.179	[M+H-H2O]+	5.43	1.8436	0.397803	1
Metabolite 298	1.678	192.044	[M+H]+	13.1	1.4033	0.495768	1
Metabolite 299	4.852	192.066	[M+H]+	7.25	3.80628	0.149099	1
Metabolite 300	2.445	192.069	[M+H]+	4.92	13.9076	0.000955009	1
Metabolite 301	1.824	192.16	[M+H]+	7	4.06429	0.131054	1
Metabolite 302	1.63	192.911	[M+K]+	76509.7	1.87783	0.391051	1
Metabolite 303	1.663	192.999	[M+K]+	3.91	0.14391	0.930573	1
Metabolite 304	2.19	193.003	[M+H]+	4.45	4.06685	0.130887	1
Metabolite 305	1.514	193.056	[M+H]+	3.04	2.71287	0.257577	1
Metabolite 306	1.622	193.084	[M+Na]+	2.57	8.14935	0.0169977	1
Metabolite 307	6.55	194.009	[M+H-H2O]+	9.5	3.73455	0.154544	1
Metabolite 308	1.635	194.033	[M+H]+	5.14	0.525473	0.768945	1
Metabolite 309	5.35	194.395	[M+H]+	265896	3.87839	0.14382	1
Metabolite 311	1.501	195.054	[M+H]+	3.68	0.740421	0.690589	1
Metabolite 312	6.731	195.102	[M+H]+	59.75	8.7143	0.0128148	1
Metabolite 313	5.503	195.113	[M+H]+	16.22	1.73486	0.420029	1
Metabolite 314	5.349	195.123	[M+H]+	1621.54	1.27471	0.52869	1
Metabolite 315	7.295	195.138	[M+H]+	11.18	0.914721	0.632952	1
Metabolite 316	10.036	195.175	[M+H]+	5.24	1.66905	0.434081	1
Metabolite 317	5.349	195.855	[M+H]+	145105	3.74504	0.153735	1
Metabolite 318	5.35	196.126	[M+H]+	65.26	1.29625	0.523026	1
Metabolite 319	1.805	196.866	[M+K]+	10500.2	14.8025	0.000610474	1
Metabolite 320	1.695	196.866	[M+K]+	151900	1.17807	0.554861	1
Metabolite 321	1.642	197.101	[M+2Na-H]+	11.09	3.50458	0.173376	1
Metabolite 322	5.526	197.129	[M+H]+	34.04	8.33889	0.0154608	1
Metabolite 323	5.718	197.129	[M+H]+	15.53	8.02658	0.0180739	1
Metabolite 324	9.235	198.089	[M+H]+	4.58	8.01326	0.0181946	1
Metabolite 325	9.496	198.089	[M+H]+	6.21	13.1698	0.00138104	1
Metabolite 326	8.915	198.089	[M+H]+	4.04	1.12901	0.568642	1
Metabolite 327	10.044	198.185	[M+NH4]+	24.57	0.659631	0.719057	1
Metabolite 328	1.805	198.862	[M+H]+	448.9	8.88688	0.0117554	1
Metabolite 329	1.695	198.862	[M+H-H2O]+	24.59	0.598128	0.741512	1
Metabolite 330	1.506	198.94	[M+H]+	18.75	0.358741	0.835796	1
Metabolite 331	1.644	200.04	[M+2Na-H]+	92.57	3.09974	0.212276	1
Metabolite 332	1.675	200.069	[M+H]+	65.6	0.297016	0.861993	1
Metabolite 333	7.862	200.201	[M+H]+	87.84	0.81724	0.664567	1
Metabolite 334	1.695	200.859	[M+H-H2O]+	83114.7	1.486	0.475685	1
Metabolite 335	1.502	200.973	[M+K]+	14.96	0.884609	0.642554	1
Metabolite 336	1.506	201.044	[M+K]+	6.22	6.58966	0.0370743	1
Metabolite 337	5.851	202.09	[M+H]+	51.32	0.803261	0.669228	1
Metabolite 338	1.702	202.278	[M+H]+	39.06	4.57898	0.101318	1
Metabolite 339	1.503	202.971	[M+H]+	12.11	0.937987	0.625632	1
Metabolite 340	1.501	203.059	[M+H-H2O]+	15.13	0.455239	0.796427	1
Metabolite 341	3.392	203.082	[M+H-H2O]+	3.34	2.65768	0.264785	1
Metabolite 342	7.543	203.107	[M+H]+	3.85	0.981167	0.612269	1
Metabolite 343	1.702	203.833	[M+K]+	52353	3.13169	0.208911	1
Metabolite 344	6.161	204.103	[M+Na]+	46.95	9.15437	0.0102838	1
Metabolite 345	1.983	204.123	[M+H]+	134.19	3.99167	0.1359	1
Metabolite 346	1.57	204.958	[M+Na]+	48.65	2.03107	0.362209	1
Metabolite 347	1.501	205.075	[M+K]+	18.05	0.760705	0.68362	1
Metabolite 348	1.868	205.127	[M+H]+	28.66	8.07069	0.0176796	1
Metabolite 349	10.032	205.196	[M+H]+	5.11	0.389036	0.823231	1
Metabolite 350	1.691	206.06	[M+H]+	3.36	0.793298	0.67257	1
Metabolite 351	5.996	206.082	[M+H]+	16.95	7.67327	0.021566	1
Metabolite 352	5.558	206.1	[M+H]+	112.27	12.7161	0.00173274	1
Metabolite 353	1.808	206.894	[M+H]+	17804.7	2.78999	0.247834	1
Metabolite 354	1.675	207.014	[M+Na]+	37.48	1.22893	0.540932	1
Metabolite 355	2.202	207.018	[M+H]+	1.87	1.2446	0.536709	1
Metabolite 356	1.616	208.018	[M+H]+	6.27	0.881413	0.643582	1
Metabolite 357	1.808	208.891	[M+H]+	12624	9.52958	0.00852469	1
Metabolite 358	1.501	209.033	[M+2Na-H]+	5.06	0.269031	0.874139	1
Metabolite 359	1.634	209.079	[M+K]+	2.93	12.9098	0.00157284	1
Metabolite 360	7.32	209.118	[M+H]+	30.6	1.06293	0.587742	1
Metabolite 361	10.039	209.19	[M+H]+	5.75	2.27671	0.320345	1
Metabolite 362	7.314	210.121	[M+H]+	12.03	1.44689	0.485078	1
Metabolite 363	1.489	210.903	[M+H-H2O]+	60353.7	9.61597	0.00816428	1
Metabolite 364	1.833	211.069	[M+Na]+	4.65	2.11583	0.347178	1
Metabolite 365	5.231	211.11	[M+NH4]+	7.59	4.75427	0.0928162	1
Metabolite 366	5.938	211.145	[M+H-H2O]+	17.27	9.36446	0.00925836	1
Metabolite 367	6.55	212.02	[M+H]+	247.11	3.29588	0.192445	1
Metabolite 368	1.791	212.05	[M+H]+	3.68	1.59018	0.45154	1
Metabolite 369	5.349	212.149	[M+NH4]+	423.73	1.62767	0.443156	1
Metabolite 370	7.084	212.201	[M+H]+	31.78	3.61714	0.163888	1
Metabolite 371	10.044	212.201	[M+NH4]+	37.09	0.568853	0.752446	1
Metabolite 373	1.696	212.839	[M+H]+	102460	0.770761	0.680192	1
Metabolite 374	5.342	213.152	[M+H]+	16.33	3.94527	0.13909	1
Metabolite 375	1.697	214.006	[M+Na]+	332.25	0.148778	0.928311	1
Metabolite 376	6.549	214.016	[M+H]+	19.55	5.33469	0.0694362	1
Metabolite 377	1.737	214.059	[M+K]+	10.53	0.845777	0.655152	1
Metabolite 378	5.348	214.096	[M+NH4]2+	112.01	1.3016	0.52163	1
Metabolite 379	1.696	214.836	[M+H]+	22336.9	0.811502	0.666476	1
Metabolite 380	1.803	214.836	[M+Na]+	16159.5	8.55411	0.0138835	1
Metabolite 381	1.51	214.918	[M+H-H2O]+	310.49	0.942274	0.624292	1
Metabolite 382	1.639	216.014	[M+Na]+	34.93	0.358665	0.835828	1
Metabolite 383	1.83	216.117	[M+H]+	7.57	5.02839	0.080928	1
Metabolite 384	1.696	216.834	[M+2Na-H]+	24215.8	1.02253	0.599735	1
Metabolite 385	1.506	216.951	[M+NH4]+	239.27	0.127199	0.938381	1
Metabolite 386	1.609	217.048	[M+H]+	11.3	5.72598	0.0570977	1
Metabolite 387	1.816	217.082	[M+H]+	18.9	1.11545	0.572511	1
Metabolite 389	1.658	218.001	[M+2Na-H]+	3.6	0.845792	0.655147	1
Metabolite 390	5.342	218.111	[M+H]+	1408.83	0.385012	0.824889	1
Metabolite 391	2.692	218.139	[M+H]+	33.47	4.34669	0.113796	1
Metabolite 392	1.509	218.91	[M+H]+	51711.3	1.0871	0.580684	1
Metabolite 393	1.503	218.984	[M+H]+	104.78	0.66711	0.716372	1
Metabolite 394	1.683	219.027	[M+K]+	239.39	4.77757	0.0917412	1
Metabolite 395	1.628	219.083	[M+H-H2O]+	134.71	4.68859	0.0959149	1
Metabolite 396	5.354	219.109	[M+H]+	27.34	0.34939	0.839713	1
Metabolite 397	6	219.175	[M+H-H2O]+	8.68	4.53604	0.103517	1
Metabolite 398	1.707	220.067	[M+2Na-H]+	18.83	0.624486	0.731804	1
Metabolite 399	5.379	220.113	[M+H]+	9.11	0.295447	0.86267	1
Metabolite 400	1.569	220.935	[M+K]+	119.82	1.97993	0.37159	1
Metabolite 401	1.51	220.981	[M+H]+	41.08	0.654635	0.720855	1
Metabolite 402	1.679	221.025	[M+H]+	16.3	7.84909	0.0197511	1
Metabolite 403	5.269	221.092	[M+K]+	5.65	7.64595	0.0218627	1
Metabolite 404	7.587	221.117	[M+H]+	2.66	13.5386	0.00114848	1
Metabolite 405	5.515	221.138	[M+H-H2O]+	18.7	1.36285	0.505895	1
Metabolite 406	7.961	221.191	[M+H]+	3.65	9.47809	0.00874701	1
Metabolite 407	4.293	222.018	[M+2Na-H]+	16.11	2.05438	0.358012	1
Metabolite 408	3.803	222.018	[M+Na]+	28.74	3.11746	0.210403	1
Metabolite 409	1.801	222.889	[M+H]+	23243.2	3.68949	0.158066	1
Metabolite 410	1.502	222.899	[M+H-H2O]+	22929.6	5.49644	0.0640417	1
Metabolite 411	1.503	222.988	[M+H-H2O]+	5.25	11.5467	0.00310927	1
Metabolite 412	7.744	223.133	[M+2Na-H]+	27.88	4.08783	0.129521	1
Metabolite 413	7.316	223.133	[M+H]+	11.75	1.94502	0.378133	1
Metabolite 414	10.045	223.205	[M+H]+	63.81	0.862966	0.649545	1
Metabolite 415	7.74	224.144	[M+Na]+	7.74	10.0909	0.00643861	1
Metabolite 416	1.807	224.865	[M+H]+	24684.6	6.70888	0.0349289	1
Metabolite 417	1.489	224.918	[M+H]+	8.37	10.4598	0.00535407	1
Metabolite 418	1.794	224.936	[M+Na]+	7.14	3.46572	0.176778	1
Metabolite 419	1.793	225.133	[M+Na]+	2.16	0.317949	0.853018	1
Metabolite 420	7.792	225.149	[M+H]+	13.27	12.3185	0.00211388	1
Metabolite 421	1.604	226.035	[M+H-H2O]+	6.3	0.148892	0.928258	1
Metabolite 422	5.355	226.165	[M+2H]+	55.52	1.44364	0.485867	1
Metabolite 423	10.044	226.217	[M+NH4]+	62.28	0.554478	0.757873	1
Metabolite 424	1.793	226.934	[M+H]+	5.11	3.93034	0.140132	1
Metabolite 425	1.622	226.952	[M+Na]+	1559.9	0.778521	0.677558	1
Metabolite 426	5.272	227.103	[M+H]+	1.92	1.17595	0.55545	1
Metabolite 427	1.728	227.125	[M+H]+	10.38	1.64823	0.438624	1
Metabolite 428	1.602	227.125	[M+H-H2O]+	13	0.179454	0.914181	1
Metabolite 429	1.618	227.87	[M+K]+	96567.3	0.815135	0.665266	1
Metabolite 430	10.633	228.196	[M+NH4]+	34.39	3.05309	0.217286	1
Metabolite 431	10.903	228.196	[M+NH4]+	24.64	1.68216	0.431244	1
Metabolite 432	8.778	228.233	[M+H]+	64.97	4.61496	0.0995115	1
Metabolite 433	6.417	228.269	[M+H]+	11	1.34237	0.511103	1
Metabolite 434	1.488	228.914	[M+H]+	1743.33	14.6903	0.000645718	1
Metabolite 435	1.797	228.979	[M+H]+	4.59	2.13514	0.343843	1
Metabolite 436	1.796	229.13	[M+H]+	2.39	0.589487	0.744722	1
Metabolite 437	1.858	229.155	[M+H]+	30.06	1.75928	0.414932	1
Metabolite 438	2.151	229.155	[M+H]+	12.13	1.98988	0.369746	1
Metabolite 439	3.376	229.155	[M+H]+	6.22	1.10099	0.576665	1
Metabolite 440	1.7	229.981	[M+K]+	7.2	2.87196	0.237882	1
Metabolite 441	1.506	230.967	[M+H]+	118.5	0.756288	0.685132	1
Metabolite 442	1.5	231.054	[M+H]+	4.32	5.19266	0.0745468	1
Metabolite 443	1.56	231.074	[M+H]+	15.25	1.90049	0.386646	1
Metabolite 444	1.73	231.146	[M+H]+	18.81	0.372739	0.829967	1
Metabolite 445	1.669	232.017	[M+H]+	5.07	1.58727	0.452198	1
Metabolite 446	6.699	232.137	[M+H-H2O]+	48.27	7.99821	0.018332	1
Metabolite 447	1.51	232.928	[M+H-H2O]+	728.67	0.276764	0.870766	1
Metabolite 448	1.819	233.051	[M+H-H2O]+	4.98	3.07097	0.215351	1
Metabolite 449	1.651	233.106	[M+2Na-H]+	4.68	0.0182521	0.990915	1
Metabolite 450	1.505	234	[M+H]+	24.9	0.536877	0.764572	1
Metabolite 451	5.457	234.082	[M+H]+	36.34	0.466089	0.792118	1
Metabolite 452	1.506	234.962	[M+H]+	256.02	0.643009	0.725057	1
Metabolite 453	7.301	235.034	[M+K]+	26.12	1.3262	0.515251	1
Metabolite 454	4.29	235.049	[M+Na]+	8.01	0.696367	0.705969	1
Metabolite 455	3.805	235.05	[M+NH4]+	11.26	0.756811	0.684953	1
Metabolite 456	5.343	235.077	[M+H]+	12.28	0.416642	0.811946	1
Metabolite 457	6.924	235.17	[M+H]+	9.67	11.7905	0.00275254	1
Metabolite 458	1.64	236.061	[M+H]+	3.15	9.29147	0.00960248	1
Metabolite 459	2.117	236.096	[M+H]+	41.99	2.28406	0.31917	1
Metabolite 460	1.507	236.959	[M+2H]+	35.54	1.32246	0.516216	1
Metabolite 461	7.107	237.148	[M+2H]+	11.17	9.01241	0.0110403	1
Metabolite 462	1.501	237.909	[M+K]+	44124.7	9.90865	0.00705284	1
Metabolite 463	1.71	238.863	[M+Na]+	37196.1	2.62064	0.269734	1
Metabolite 464	1.488	238.898	[M+H-H2O]+	37913.1	4.91619	0.0855979	1
Metabolite 465	1.507	238.954	[M+Na]+	8.45	0.20858	0.900964	1
Metabolite 466	1.568	239.032	[M+H]+	2.68	2.66479	0.263845	1
Metabolite 467	6.056	239.091	[M+H]+	152.78	4.36634	0.112684	1
Metabolite 468	5.775	239.149	[M+H]+	3.09	1.60754	0.447639	1
Metabolite 469	1.614	239.162	[M+H]+	14.65	4.1308	0.126768	1
Metabolite 470	8.057	239.164	[M+H]+	15.07	7.34867	0.0253663	1
Metabolite 471	6.058	240.095	[M+H]+	24.32	5.02304	0.0811448	1
Metabolite 472	1.616	240.165	[M+H]+	5.85	3.98968	0.136036	1
Metabolite 473	8.057	240.168	[M+H]+	4.75	9.10238	0.0105547	1
Metabolite 474	5.356	240.181	[M+H-H2O]+	125.06	1.39417	0.498036	1
Metabolite 475	10.044	240.232	[M+NH4]+	24.66	0.708582	0.701671	1
Metabolite 476	1.494	240.932	[M+H]+	2.75	0.349814	0.839535	1
Metabolite 477	6.88	241.142	[M+H]+	4.27	10.0538	0.00655922	1
Metabolite 478	1.626	242.925	[M+K]+	630.84	4.22423	0.120982	1
Metabolite 479	1.486	242.929	[M+2Na-H]+	21.38	13.8031	0.00100623	1
Metabolite 480	5.226	243.184	[M+H]2+	5.28	6.1116	0.0470849	1
Metabolite 481	1.626	244.924	[M+Na]+	98.54	3.15756	0.206226	1
Metabolite 482	1.583	244.945	[M+K]+	2.1	0.726134	0.69554	1
Metabolite 483	1.498	245.07	[M+NH4]+	2.32	1.18135	0.553954	1
Metabolite 484	7.006	246.153	[M+H]+	164.4	8.33799	0.0154678	1
Metabolite 485	5.496	246.171	[M+H]+	40.46	4.12265	0.127285	1
Metabolite 486	1.51	246.944	[M+Na]+	77.83	1.67418	0.432968	1
Metabolite 487	1.5	247.015	[M+H]+	6.58	2.76146	0.251395	1
Metabolite 488	1.968	247.093	[M+H]+	428.14	1.57872	0.454136	1
Metabolite 489	5.022	247.13	[M+H]+	8.95	0.621196	0.733009	1
Metabolite 490	6.999	247.156	[M+H]+	6.46	8.21968	0.0164104	1
Metabolite 491	10.044	247.242	[M+H-H2O]+	95.02	1.40313	0.49581	1
Metabolite 492	10.337	247.242	[M+H-H2O]+	5.73	0.991008	0.609264	1
Metabolite 493	1.507	248.977	[M+Na]+	65.81	0.342163	0.842753	1
Metabolite 494	1.852	249.109	[M+H]+	13.71	0.0315576	0.984345	1
Metabolite 495	4.302	250.014	[M+H]+	18.46	4.19524	0.122748	1
Metabolite 496	1.511	250.939	[M+H]+	214.56	0.0194763	0.990309	1
Metabolite 497	1.689	250.996	[M+H-H2O]+	7.96	0.735561	0.692269	1
Metabolite 498	1.633	251.031	[M+K]+	4.37	3.14338	0.207693	1
Metabolite 499	7.32	251.128	[M+H]+	13.53	1.13572	0.566736	1
Metabolite 500	7.313	252.139	[M+K]+	8.3	3.89285	0.142783	1
Metabolite 501	1.508	252.971	[M+H]+	2.84	0.139667	0.932549	1
Metabolite 502	1.563	253.047	[M+H]+	4.2	0.0657129	0.967677	1
Metabolite 503	1.727	253.127	[M+Na]+	2.83	0.313083	0.855096	1
Metabolite 504	6.368	253.191	[M+H]+	8.26	7.73544	0.020906	1
Metabolite 505	6.409	254.248	[M+H-H2O]+	17.22	8.80047	0.0122745	1
Metabolite 506	1.806	254.823	[M+H]+	25395	14.6008	0.000675282	1
Metabolite 507	1.694	254.824	[M+K]+	130501	0.918897	0.631632	1
Metabolite 508	1.511	254.933	[M+Na]+	7.39	0.60542	0.738813	1
Metabolite 509	6.735	255.123	[M+2H]2+	117	4.82763	0.0894733	1
Metabolite 511	1.649	255.979	[M+H]+	39.78	0.431655	0.805874	1
Metabolite 512	6.719	256.127	[M+H]+	36.04	5.36181	0.0685012	1
Metabolite 513	5.515	256.175	[M+NH4]+	1394.54	1.60098	0.449108	1
Metabolite 514	7.208	256.227	[M+H]+	9.65	8.31058	0.0156812	1
Metabolite 515	1.806	256.821	[M+H]+	21401.1	10.3554	0.00564099	1
Metabolite 516	1.694	256.821	[M+K]+	6710.4	0.643732	0.724795	1
Metabolite 518	1.705	258.111	[M]+	49.24	7.91375	0.0191228	1
Metabolite 519	1.83	258.111	[M+H]+	32.29	1.55662	0.459181	1
Metabolite 520	5.511	258.123	[M+NH4]2+	34.99	1.51358	0.469171	1
Metabolite 521	1.629	258.899	[M+Na]+	16512.4	2.11377	0.347537	1
Metabolite 522	1.506	258.998	[M+NH4]+	11.17	0.13651	0.934022	1
Metabolite 523	1.828	259.093	[M+H]+	3.58	1.89627	0.387462	1
Metabolite 524	1.614	259.094	[M+Na]+	15.83	5.96028	0.0507857	1
Metabolite 525	7.59	259.17	[M+H-H2O]+	5.96	1.4462	0.485246	1
Metabolite 526	1.673	259.965	[M+H]+	2.53	1.95159	0.376892	1
Metabolite 527	1.825	260.107	[M+2Na-H]+	9.13	9.59731	0.00824083	1
Metabolite 528	5.363	260.115	[M+H]+	19.19	1.54244	0.462448	1
Metabolite 529	7.365	260.168	[M+H-H2O]+	24.96	5.84092	0.0539089	1
Metabolite 530	1.694	260.815	[M+2Na-H]+	81781.2	0.554363	0.757917	1
Metabolite 531	1.629	260.898	[M+K]+	69595.4	2.61595	0.270366	1
Metabolite 532	1.503	261.031	[M+K]+	11.18	0.614513	0.735462	1
Metabolite 533	3.392	262.165	[M+H]+	6.19	11.9643	0.00252335	1
Metabolite 534	8.054	262.254	[M+H]+	21.66	10.4133	0.00547995	1
Metabolite 535	1.751	262.908	[M+H]+	7540.66	4.9298	0.0850174	1
Metabolite 536	1.505	262.957	[M+H]+	2.58	0.494304	0.781022	1
Metabolite 537	1.505	263.028	[M+H]+	7.08	0.933527	0.627028	1
Metabolite 538	1.736	263.085	[M+H]+	11.98	0.918295	0.631822	1
Metabolite 539	5.347	263.098	[M+K]+	23.33	1.53501	0.46417	1
Metabolite 540	8.01	263.237	[M+H]+	3.21	7.18734	0.0274972	1
Metabolite 541	5.381	264.127	[M+H]+	4.7	0.759389	0.68407	1
Metabolite 542	5.566	264.137	[M+H]+	20.39	0.193268	0.907888	1
Metabolite 543	1.511	264.954	[M+K]+	35.23	0.743479	0.689534	1
Metabolite 544	2.185	265.024	[M+H]+	4.95	0.689922	0.708248	1
Metabolite 545	1.711	265.024	[M+NH4]+	14.37	4.57101	0.101723	1
Metabolite 546	7.736	265.144	[M+H-H2O]+	8.32	6.67839	0.0354655	1
Metabolite 547	10.044	265.252	[M+H]+	161.06	1.48323	0.476344	1
Metabolite 548	10.34	265.252	[M+H]+	8.8	2.27411	0.320762	1
Metabolite 549	1.503	265.904	[M+H]+	1287.02	10.8872	0.00432383	1
Metabolite 550	1.555	266.927	[M+Na]+	17.56	2.75151	0.252649	1
Metabolite 551	1.555	267.929	[M+H]+	3.93	0.294513	0.863072	1
Metabolite 552	1.638	268.029	[M+NH4]+	6.5	0.649853	0.72258	1
Metabolite 553	1.788	269.055	[M+H]+	3.64	3.55777	0.168826	1
Metabolite 554	5.345	269.07	[M+H]+	7.51	1.98755	0.370176	1
Metabolite 555	1.982	269.125	[M+H]+	6.4	0.872038	0.646605	1
Metabolite 556	7.314	269.138	[M+H]+	7.97	2.81158	0.245174	1
Metabolite 557	6.73	269.139	[M+H]+	22.54	6.02351	0.0492052	1
Metabolite 558	1.66	269.994	[M+H]+	40.68	0.16512	0.920756	1
Metabolite 559	1.709	270.119	[M+H]+	5.51	6.41864	0.0403841	1
Metabolite 560	5.522	270.191	[M+H]+	298.7	0.980795	0.612383	1
Metabolite 561	10.328	270.279	[M+H]+	8.44	0.0734829	0.963925	1
Metabolite 562	1.695	270.798	[M+H]+	259570	0.742794	0.68977	1
Metabolite 563	1.804	270.798	[M+Na]+	84370.1	11.5212	0.0031492	1
Metabolite 564	1.48	270.925	[M+H]+	11.14	4.82261	0.0896982	1
Metabolite 565	1.489	270.967	[M+K]+	11.51	7.24293	0.0267434	1
Metabolite 566	1.676	271.04	[M+H]+	7.07	0.817508	0.664478	1
Metabolite 567	5.346	271.066	[M+H]+	19.18	1.14537	0.564008	1
Metabolite 568	5.522	271.195	[M+H]+	16.44	1.30957	0.519555	1
Metabolite 569	1.648	271.952	[M+H]+	24.98	1.03356	0.596439	1
Metabolite 570	5.33	272.068	[M+H]+	6.1	3.28581	0.193417	1
Metabolite 571	6.41	272.259	[M+H]+	15.3	4.18886	0.123141	1
Metabolite 572	1.804	272.795	[M+Na]+	127515	12.6868	0.00175832	1
Metabolite 573	1.695	272.796	[M+2Na-H]+	251456	0.813344	0.665863	1
Metabolite 574	1.574	272.944	[M+Na]+	78.8	1.91202	0.384423	1
Metabolite 575	1.827	273.048	[M+H]+	4.59	1.15155	0.562269	1
Metabolite 576	1.804	274.791	[M+H]+	19010.9	12.0926	0.00236665	1
Metabolite 577	1.695	274.792	[M+2Na-H]+	220527	0.346022	0.841128	1
Metabolite 578	1.632	274.874	[M+K]+	2834.32	1.56666	0.456883	1
Metabolite 579	1.511	274.976	[M+H]+	12.88	0.104075	0.949293	1
Metabolite 580	5.738	275.142	[M+H]+	10.82	5.25884	0.0721202	1
Metabolite 581	1.833	276.101	[M+2Na-H]+	11.57	10.2413	0.00597203	1
Metabolite 582	1.858	276.156	[M+K]+	21.51	4.28226	0.117522	1
Metabolite 583	1.694	276.79	[M+H]+	52675.1	0.456544	0.795908	1
Metabolite 584	1.635	276.872	[M+H-H2O]+	16006.5	0.681154	0.71136	1
Metabolite 585	1.507	277.008	[M+H]+	15.45	0.42865	0.807086	1
Metabolite 586	1.793	277.089	[M+2Na-H]+	3.3	5.34189	0.069187	1
Metabolite 588	7.584	277.18	[M+H]+	7.71	10.4385	0.00541151	1
Metabolite 589	8.357	277.217	[M+H-H2O]+	18.62	3.73138	0.15479	1
Metabolite 590	1.502	278.009	[M+H]+	4.51	0.88794	0.641485	1
Metabolite 591	9.811	278.245	[M+Na]+	109.17	0.789231	0.673939	1
Metabolite 592	7.66	278.248	[M+H-H2O]+	12.21	0.428101	0.807308	1
Metabolite 593	1.51	278.934	[M+2Na-H]+	3.2	0.144234	0.930422	1
Metabolite 594	1.51	278.97	[M+H]+	2.51	0.961076	0.618451	1
Metabolite 595	1.53	279.006	[M+K]+	2.78	1.56353	0.457599	1
Metabolite 596	5.35	279.076	[M+H]+	70.76	1.22637	0.541624	1
Metabolite 597	8.192	279.232	[M+H]+	8.72	1.22398	0.542271	1
Metabolite 598	9.099	279.647	[M+H]2+	290608	6.85442	0.0324774	1
Metabolite 599	1.67	280.092	[M+Na]+	283.69	5.68696	0.0582227	1
Metabolite 600	8.012	280.264	[M+NH4]+	14.98	4.03756	0.132817	1
Metabolite 601	8.477	280.264	[M+H-H2O]+	13.28	0.352119	0.838568	1
Metabolite 602	1.701	280.847	[M+H]+	15.32	3.54572	0.169847	1
Metabolite 603	10.503	281.663	[M+H]+	63044.3	3.5839	0.166635	1
Metabolite 604	1.693	281.944	[M+H]+	4.48	1.08726	0.580637	1
Metabolite 605	1.84	282.12	[M+Na]+	5.28	1.21591	0.544464	1
Metabolite 606	1.556	282.905	[M+K]+	77.5	2.31518	0.314242	1
Metabolite 607	6.152	283.108	[M+H-H2O]+	24.17	0.496818	0.780041	1
Metabolite 608	7.32	283.155	[M+H]+	17.81	0.832556	0.659497	1
Metabolite 609	1.671	283.994	[M+H]+	6.56	3.74434	0.153789	1
Metabolite 610	5.695	284.179	[M+H]+	915.56	1.03151	0.597051	1
Metabolite 611	5.521	284.207	[M+H]+	1207.84	1.95665	0.37594	1
Metabolite 612	1.474	284.924	[M+H]+	5.44	3.01837	0.22109	1
Metabolite 613	1.557	284.938	[M+K]+	20.28	1.34837	0.509571	1
Metabolite 614	1.669	284.996	[M+2Na-H]+	9.96	5.4616	0.0651672	1
Metabolite 615	5.526	285.214	[M+H]+	138.44	1.099	0.577237	1
Metabolite 616	1.653	285.968	[M+Na]+	42.36	0.0644055	0.96831	1
Metabolite 617	1.653	285.989	[M+2Na-H]+	64.04	0.239839	0.886992	1
Metabolite 618	5.525	286.211	[M+2H]+	31.06	2.23674	0.326812	1
Metabolite 619	1.695	286.772	[M+H]+	29736.6	0.68875	0.708663	1
Metabolite 620	1.566	286.908	[M+H]+	3658.34	0.12469	0.939559	1
Metabolite 622	4.295	287.042	[M+Na]+	14.51	2.14902	0.341465	1
Metabolite 623	1.633	287.07	[M+H-H2O]+	4.38	4.4539	0.107857	1
Metabolite 624	7.342	287.201	[M+H]+	3.4	1.21354	0.545108	1
Metabolite 625	5.869	287.205	[M+H]+	21.82	4.83961	0.0889388	1
Metabolite 626	1.648	287.927	[M+H]+	5.14	1.20764	0.546719	1
Metabolite 627	1.699	287.939	[M+H]+	8.55	0.695385	0.706316	1
Metabolite 628	1.695	288.769	[M+H]+	26849.9	0.236638	0.888413	1
Metabolite 629	1.573	288.922	[M+K]+	341.33	1.25614	0.533621	1
Metabolite 630	5.983	289.22	[M+H]+	4.6	9.7626	0.00758714	1
Metabolite 631	1.68	289.976	[M+H]+	4.87	3.01051	0.221961	1
Metabolite 632	1.736	290.076	[M+NH4]2+	6.14	0.495455	0.780573	1
Metabolite 633	1.695	290.765	[M+H]+	28192.2	0.136651	0.933956	1
Metabolite 634	7.327	291.12	[M+Na]+	30.35	7.99175	0.0183913	1
Metabolite 636	7.393	291.196	[M+H-H2O]+	20.59	0.683412	0.710557	1
Metabolite 637	10.343	291.268	[M+H]+	4.32	1.01298	0.602606	1
Metabolite 638	6.455	291.272	[M+H]+	6.32	9.26612	0.00972497	1
Metabolite 639	1.681	292.198	[M+H]+	308.47	1.40241	0.495988	1
Metabolite 640	7.393	292.199	[M+H]+	2029.69	2.51688	0.284097	1
Metabolite 641	1.57	292.914	[M+H]+	14251.6	0.652331	0.721686	1
Metabolite 642	1.512	292.985	[M+NH4]+	6.41	0.0316336	0.984308	1
Metabolite 643	1.966	293.098	[M+H]+	24813	0.439749	0.80262	1
Metabolite 644	5.939	293.113	[M+H]+	12.83	3.76608	0.152127	1
Metabolite 645	1.616	293.152	[M+2Na-H]+	9.94	0.570233	0.751927	1
Metabolite 648	1.622	294.939	[M+2Na-H]+	358.1	0.370248	0.831001	1
Metabolite 650	1.82	296.047	[M+2Na-H]+	43.1	6.01882	0.0493209	1
Metabolite 651	1.665	296.066	[M+K]+	76.54	7.29056	0.0261142	1
Metabolite 652	7.98	296.259	[M+H]+	156.35	0.833757	0.659101	1
Metabolite 653	1.705	296.822	[M+H]+	9810.8	3.40855	0.181904	1
Metabolite 654	7.74	297.17	[M+H]+	15.48	7.73629	0.0208971	1
Metabolite 655	1.818	298.043	[M+2Na-H]+	11.09	5.15281	0.0760471	1
Metabolite 656	1.676	298.054	[M+H]+	10.16	7.12303	0.0283957	1
Metabolite 657	1.799	298.102	[M+H]+	6.15	0.324633	0.850172	1
Metabolite 658	5.52	298.223	[M+H-H2O]+	75.05	2.45471	0.293066	1
Metabolite 659	8.249	298.274	[M+H]+	6.67	2.78064	0.248996	1
Metabolite 660	8.473	298.274	[M+H]+	7.43	2.53729	0.281213	1
Metabolite 661	1.704	298.818	[M+H]+	2477.06	0.923298	0.630244	1
Metabolite 662	1.666	298.927	[M+H]+	5.63	3.00719	0.22233	1
Metabolite 663	6.422	299.139	[M+Na]+	29.59	1.12352	0.570206	1
Metabolite 664	1.665	300.004	[M+H]+	10.29	2.03611	0.361297	1
Metabolite 665	5.609	300.202	[M+NH4]+	1875.38	1.30898	0.519707	1
Metabolite 666	1.557	300.916	[M+H-H2O]+	19.4	1.85851	0.394848	1
Metabolite 667	6.158	301.118	[M+H]+	30.01	0.189976	0.909384	1
Metabolite 668	5.586	301.119	[M+H]+	8.01	10.4321	0.00542886	1
Metabolite 669	1.614	301.141	[M+Na]+	25.46	3.72265	0.155467	1
Metabolite 670	1.831	301.141	[M+NH4]+	4.37	9.03427	0.0109202	1
Metabolite 671	5.248	301.142	[M+2Na-H]+	4.99	5.55313	0.0622518	1
Metabolite 672	7.736	301.142	[M+2Na-H]+	18.73	9.52318	0.008552	1
Metabolite 674	1.65	301.963	[M+NH4]+	27.32	0.336008	0.84535	1
Metabolite 675	6.166	302.123	[M+H]+	31.3	1.22587	0.541758	1
Metabolite 676	1.835	302.144	[M+H]+	4.61	2.40465	0.300495	1
Metabolite 677	6.601	302.216	[M+NH4]+	4046.38	6.10059	0.0473449	1
Metabolite 678	9.408	302.246	[M+Na]+	188.98	1.87655	0.391302	1
Metabolite 679	1.489	302.932	[M+K]+	11.11	7.83704	0.0198705	1
Metabolite 680	7.604	303.233	[M+H]+	11.37	0.279934	0.869387	1
Metabolite 681	1.77	304.161	[M+H]+	4.13	2.89617	0.23502	1
Metabolite 683	10.329	304.233	[M+H]+	9.97	1.28315	0.526463	1
Metabolite 684	1.577	304.896	[M+H]+	57337	2.06105	0.356819	1
Metabolite 685	1.893	305.017	[M+H]+	5.72	1.26619	0.530946	1
Metabolite 686	1.946	305.028	[M+H]+	8.08	3.6261	0.163156	1
Metabolite 687	5.617	306.16	[M+H]+	2683.32	0.5576	0.756691	1
Metabolite 688	1.578	306.894	[M+H]+	1758.16	0.465229	0.792459	1
Metabolite 689	1.66	306.978	[M+H]+	14.97	6.55664	0.0376915	1
Metabolite 690	2.599	307.115	[M+H]+	12.65	4.65353	0.0976108	1
Metabolite 691	2.737	307.115	[M+H-H2O]+	15.58	6.76963	0.0338839	1
Metabolite 692	1.674	307.893	[M+Na]+	22554.3	0.428327	0.807216	1
Metabolite 693	10.343	308.295	[M+NH4]+	1223.36	4.20586	0.122098	1
Metabolite 694	1.686	308.955	[M+H-H2O]+	7.86	3.8122	0.148659	1
Metabolite 695	5.686	309.191	[M+H-H2O]+	13.87	0.754864	0.68562	1
Metabolite 696	10.304	309.241	[M+H]+	8.16	3.41617	0.181212	1
Metabolite 697	8.36	309.243	[M+H]+	9.13	0.908519	0.634918	1
Metabolite 698	5.958	310.202	[M+NH4]+	109.56	2.82966	0.242967	1
Metabolite 699	1.626	310.913	[M+H]+	280.28	5.19463	0.0744734	1
Metabolite 700	5.954	311.205	[M+H]+	9.13	5.03859	0.0805162	1
Metabolite 701	6.024	312.217	[M+H]+	23.41	12.4704	0.00195925	1
Metabolite 702	1.693	312.783	[M+Na]+	121847	0.840798	0.656785	1
Metabolite 703	1.625	312.91	[M+Na]+	53.12	0.588595	0.745055	1
Metabolite 704	1.654	313	[M+Na]+	6.69	0.103061	0.949775	1
Metabolite 705	1.601	313.037	[M+H]+	6.51	4.14088	0.12613	1
Metabolite 707	10.044	313.321	[M+2H]+	61519.2	6.2872	0.0431273	1
Metabolite 708	1.802	314.075	[M+H]+	3.05	0.109602	0.946673	1
Metabolite 709	5.612	314.218	[M+NH4]+	767.81	0.666541	0.716576	1
Metabolite 710	6.137	314.233	[M+2H]+	412.11	9.62475	0.00812854	1
Metabolite 711	1.693	314.779	[M+2Na-H]+	153413	0.900338	0.63752	1
Metabolite 712	1.56	314.932	[M+K]+	7.29	2.02379	0.36353	1
Metabolite 713	6.337	315.134	[M+K]+	34.9	0.677601	0.712624	1
Metabolite 714	6.56	315.135	[M+NH4]+	43.04	4.10251	0.128573	1
Metabolite 715	1.664	315.978	[M+NH4]+	1751.59	3.21233	0.200655	1
Metabolite 716	5.459	316.212	[M+H]+	17.53	1.22689	0.541483	1
Metabolite 717	1.693	316.776	[M+K]+	87359.8	0.662477	0.718034	1
Metabolite 718	1.472	316.949	[M+H]+	8.32	3.18146	0.203777	1
Metabolite 719	1.676	316.987	[M+H]+	18.76	1.74555	0.417791	1
Metabolite 720	1.622	317.117	[M+K]+	13.28	2.00937	0.36616	1
Metabolite 721	5.427	317.15	[M+H]+	4.15	1.18536	0.552845	1
Metabolite 722	1.652	317.937	[M+K]+	253.16	0.986159	0.610743	1
Metabolite 723	1.676	318.066	[M+H]+	4.43	1.28259	0.52661	1
Metabolite 724	1.559	318.938	[M+H]+	6.17	1.70536	0.426272	1
Metabolite 725	1.7	318.97	[M+Na]+	37.63	0.0538876	0.973416	1
Metabolite 726	1.493	319.143	[M+H]+	3.73	5.09009	0.0784697	1
Metabolite 727	10.289	319.194	[M+K]+	10.45	4.71225	0.094787	1
Metabolite 728	11.3	319.3	[M+H]+	10.12	0.644599	0.724481	1
Metabolite 729	1.674	320.035	[M+Na]+	10.42	7.74541	0.0208021	1
Metabolite 730	1.796	320.082	[M+2Na-H]+	6.36	2.76136	0.251408	1
Metabolite 731	1.582	320.871	[M+H]+	6076.09	2.63896	0.267274	1
Metabolite 732	1.7	320.967	[M+2Na-H]+	22.38	0.414826	0.812684	1
Metabolite 733	1.57	321.035	[M+H-H2O]+	9.51	0.713445	0.699967	1
Metabolite 734	7.801	321.257	[M+H-H2O]+	6.43	1.82415	0.40169	1
Metabolite 736	1.661	321.935	[M+K]+	5.92	3.92984	0.140167	1
Metabolite 737	1.66	322.888	[M+H]+	9.05	3.09424	0.21286	1
Metabolite 738	1.691	322.931	[M+H]+	4.96	1.07146	0.585242	1
Metabolite 739	5.517	323.102	[M+NH4]+	54.31	1.35817	0.507081	1
Metabolite 741	1.651	323.966	[M+2Na-H]+	12.08	0.0384754	0.980946	1
Metabolite 742	7.736	324.217	[M+H]+	22.83	9.9889	0.00677543	1
Metabolite 743	1.69	324.928	[M+2Na-H]+	7.67	3.10631	0.211579	1
Metabolite 744	1.728	325.112	[M+H]+	13.33	1.10457	0.575632	1
Metabolite 745	1.629	326.888	[M+H]+	31141.2	2.65558	0.265063	1
Metabolite 746	1.66	327.016	[M+NH4]+	104.44	0.175547	0.915968	1
Metabolite 747	1.604	327.052	[M+Na]+	48.74	0.27756	0.87042	1
Metabolite 748	5.675	327.202	[M+H]+	6997.41	1.19758	0.549476	1
Metabolite 749	10.205	327.229	[M+Na]+	59.92	0.201596	0.904116	1
Metabolite 750	10.044	327.337	[M+H]+	422.78	5.41578	0.0666774	1
Metabolite 751	1.598	328.056	[M+H]+	10.26	1.3666	0.504949	1
Metabolite 752	5.612	328.233	[M+H]+	2096.94	0.775547	0.678566	1
Metabolite 753	5.668	328.234	[M+H]+	2356.69	1.03442	0.596181	1
Metabolite 754	6.242	328.248	[M+H]+	45.77	8.92157	0.0115533	1
Metabolite 755	1.694	328.757	[M+H]+	91515.5	0.655902	0.720398	1
Metabolite 756	1.629	328.884	[M+K]+	833.82	2.22886	0.328103	1
Metabolite 757	1.516	328.898	[M+Na]+	34.76	2.17278	0.337432	1
Metabolite 758	5.337	329.074	[M+H]+	5.45	4.96459	0.0835514	1
Metabolite 759	5.677	329.207	[M+H]+	186.52	0.758476	0.684383	1
Metabolite 760	5.612	329.237	[M+H]+	430.4	0.736996	0.691773	1
Metabolite 761	5.342	330.073	[M+H]+	7.42	3.48645	0.174956	1
Metabolite 762	5.676	330.209	[M+H]+	4552.78	1.06044	0.588477	1
Metabolite 763	6.876	330.246	[M+NH4]+	6335.07	3.49968	0.173801	1
Metabolite 764	10.178	330.251	[M+H]+	38.76	0.772407	0.679632	1
Metabolite 766	7.084	330.337	[M+H]+	195935	1.51708	0.468351	1
Metabolite 767	1.693	330.754	[M+2Na-H]+	136873	0.528481	0.767789	1
Metabolite 768	1.503	330.894	[M+H]+	19259.9	1.42834	0.489597	1
Metabolite 769	1.487	330.928	[M+K]+	16.14	5.33307	0.0694928	1
Metabolite 770	1.85	331.053	[M+K]+	441.76	0.333764	0.8463	1
Metabolite 771	5.341	331.068	[M+NH4]+	39.95	2.32671	0.312436	1
Metabolite 772	5.518	331.165	[M+H]+	14.16	2.96273	0.227327	1
Metabolite 773	6.386	331.21	[M+Na]+	11.72	1.32412	0.515788	1
Metabolite 774	10.661	331.264	[M+H]+	12.49	0.160783	0.922755	1
Metabolite 775	1.838	332.059	[M+H]+	42.63	0.608957	0.737508	1
Metabolite 777	1.694	332.751	[M+H]+	30040	1.11078	0.573848	1
Metabolite 778	1.85	333.051	[M+H]+	6.47	0.313938	0.854731	1
Metabolite 779	5.346	333.066	[M+H]+	3.29	3.30839	0.191246	1
Metabolite 780	1.797	334.003	[M+K]+	479.62	5.38052	0.0678632	1
Metabolite 781	1.834	334.057	[M+H]+	3.27	1.17019	0.557052	1
Metabolite 782	1.694	334.748	[M+2Na-H]+	19300	1.24525	0.536534	1
Metabolite 783	1.559	334.915	[M+H]+	106.71	2.38777	0.303042	1
Metabolite 784	1.701	334.945	[M+H]+	9.96	3.26672	0.195273	1
Metabolite 785	1.802	335.095	[M+Na]+	3.33	1.57907	0.454055	1
Metabolite 786	10.29	335.243	[M+NH4]+	30.53	0.975356	0.614051	1
Metabolite 787	8.191	335.28	[M+H]+	5.84	0.573633	0.75065	1
Metabolite 788	1.635	336.015	[M+NH4]+	14.61	0.51051	0.774719	1
Metabolite 789	11.301	336.326	[M+NH4]+	165617	0.767152	0.68142	1
Metabolite 790	2.232	337.015	[M+Na]+	93.05	0.968907	0.616034	1
Metabolite 791	2.549	337.065	[M+H]+	7.46	6.74053	0.0343805	1
Metabolite 792	1.692	337.907	[M+H]+	2898.54	0.176327	0.915611	1
Metabolite 793	1.686	338.038	[M+H]+	4.81	0.451103	0.798076	1
Metabolite 794	1.694	338.052	[M+H]+	4.68	4.7171	0.0945571	1
Metabolite 795	1.699	338.807	[M+K]+	9617.41	3.38781	0.1838	1
Metabolite 796	1.671	339.028	[M+H]+	6.85	0.78012	0.677016	1
Metabolite 797	8.485	339.268	[M+H-H2O]+	8.96	6.19456	0.045172	1
Metabolite 798	7.797	339.268	[M+H-H2O]+	8.73	3.3397	0.188275	1
Metabolite 799	8.591	339.268	[M-2H2O+H]+	8.28	2.37992	0.304233	1
Metabolite 800	9.4	339.336	[M+H]+	9.03	5.94924	0.051067	1
Metabolite 801	1.692	339.903	[M+Na]+	10611.6	0.575651	0.749892	1
Metabolite 802	1.649	339.94	[M+H]+	7.55	1.59205	0.45112	1
Metabolite 803	1.808	339.997	[M+H]+	22.6	7.66425	0.0216636	1
Metabolite 804	1.695	340.048	[M+H]+	4.73	6.32865	0.0422425	1
Metabolite 806	1.705	340.803	[M+H]+	28677.8	3.41677	0.181158	1
Metabolite 807	1.576	340.933	[M+Na]+	85.4	1.4788	0.4774	1
Metabolite 808	10.044	341.353	[M+H]+	16572.8	4.10362	0.128502	1
Metabolite 809	1.807	341.995	[M+H]+	32.2	8.82787	0.0121074	1
Metabolite 810	1.898	342.015	[M+H]+	40.16	11.1789	0.00373711	1
Metabolite 811	5.61	342.25	[M+H]+	52.74	2.55872	0.278215	1
Metabolite 812	6.412	342.265	[M+H]+	100.69	10.2919	0.00582308	1
Metabolite 813	1.666	342.869	[M+H]+	52862.8	0.203629	0.903197	1
Metabolite 814	1.658	342.99	[M+H-H2O]+	56.05	0.280096	0.869316	1
Metabolite 815	1.61	343.026	[M+K]+	13.07	0.696506	0.70592	1
Metabolite 816	6.472	343.267	[M+H]+	10.39	9.67163	0.00794021	1
Metabolite 817	5.678	344.228	[M+NH4]+	5082.59	1.28121	0.526973	1
Metabolite 818	1.516	344.877	[M+K]+	132.32	1.83678	0.399161	1
Metabolite 819	1.65	344.987	[M+H-H2O]+	3.74	1.50661	0.470807	1
Metabolite 820	1.353	346.01	[M+H]+	12.53	2.73093	0.255262	1
Metabolite 821	0.612	346.011	[M+2Na-H]+	15.99	0.943937	0.623773	1
Metabolite 822	6.633	346.12	[M+Na]+	946.15	5.23865	0.0728521	1
Metabolite 823	1.694	346.729	[M+H]+	17202.9	0.987929	0.610203	1
Metabolite 824	1.517	346.909	[M+H]+	62536.9	1.12856	0.568771	1
Metabolite 825	1.488	347.135	[M+H]+	4.22	4.4899	0.105933	1
Metabolite 826	5.64	347.16	[M+H-H2O]+	13.94	3.49165	0.174501	1
Metabolite 827	6.274	347.16	[M+H]+	6.83	0.546865	0.760764	1
Metabolite 828	6.457	347.161	[M+2H]+	34.1	3.45823	0.177442	1
Metabolite 829	5.825	347.162	[M+NH4]+	12.5	2.78007	0.249067	1
Metabolite 830	5.701	347.237	[M+H]+	17.47	1.30576	0.520545	1
Metabolite 831	1.66	348.079	[M+Na]+	21.82	7.23486	0.0268515	1
Metabolite 832	5.604	348.168	[M+NH4]+	487.09	0.423122	0.80932	1
Metabolite 833	1.517	348.868	[M+H]+	9115.19	0.795065	0.671976	1
Metabolite 834	1.519	348.942	[M+H]+	6.69	2.57702	0.275682	1
Metabolite 835	1.628	348.991	[M+H]+	7.69	0.661571	0.718359	1
Metabolite 836	1.944	349.019	[M+2Na-H]+	225.02	0.854017	0.652458	1
Metabolite 837	1.984	350.016	[M+NH4]+	522.4	2.24075	0.326158	1
Metabolite 838	5.681	350.186	[M+H]+	13.49	0.557967	0.756552	1
Metabolite 839	10.048	350.258	[M+NH4]2+	4862.45	2.06262	0.35654	1
Metabolite 840	1.559	350.894	[M+Na]+	67.01	1.74164	0.418609	1
Metabolite 841	2.052	351.019	[M+H]+	46.63	2.0975	0.350376	1
Metabolite 842	10.288	351.22	[M+H]+	388.41	4.0536	0.131756	1
Metabolite 843	10.151	351.229	[M+Na]+	70.33	1.18024	0.554262	1
Metabolite 844	1.636	351.99	[M+NH4]+	10.23	2.73312	0.254983	1
Metabolite 845	1.93	352.018	[M+H]+	36.24	0.925704	0.629486	1
Metabolite 846	5.752	352.16	[M+H]+	10137.4	1.71346	0.424548	1
Metabolite 847	5.677	352.191	[M+H]+	5.14	2.12173	0.346156	1
Metabolite 848	1.501	352.879	[M+H-H2O]+	32460.1	14.4981	0.000710863	1
Metabolite 849	1.825	353.035	[M+K]+	419.45	1.43754	0.487352	1
Metabolite 850	5.737	353.218	[M+H]+	9.27	2.72843	0.255581	1
Metabolite 851	10.46	353.245	[M+Na]+	17.55	0.424932	0.808588	1
Metabolite 852	1.687	353.879	[M+H]+	18677.6	1.37937	0.501734	1
Metabolite 853	1.646	353.976	[M+2Na-H]+	12.84	0.0815174	0.960061	1
Metabolite 854	6.512	354.03	[M+2Na-H]+	259.83	1.0821	0.582137	1
Metabolite 855	3.797	354.097	[M+H]+	12.64	2.04592	0.359529	1
Metabolite 856	1.701	354.781	[M+H]+	30538.5	0.809899	0.66701	1
Metabolite 857	1.56	354.886	[M+Na]+	16371.3	0.920533	0.631116	1
Metabolite 858	2.225	355.019	[M+H]+	8.38	0.777895	0.67777	1
Metabolite 859	7.573	355.264	[M+H-H2O]+	11.87	2.07792	0.353823	1
Metabolite 860	7.845	355.264	[M+H-H2O]+	97.58	0.743885	0.689394	1
Metabolite 861	1.692	355.876	[M+K]+	11550.2	1.48826	0.475148	1
Metabolite 862	1.67	356.043	[M+NH4]+	3.91	0.141264	0.931805	1
Metabolite 863	7.004	356.261	[M+K]+	6.82	4.23296	0.120455	1
Metabolite 865	1.701	356.778	[M+H]+	31687.6	1.19802	0.549354	1
Metabolite 866	1.577	356.91	[M+K]+	82.83	2.17853	0.336464	1
Metabolite 867	7.438	357.278	[M+H]+	29.82	2.48004	0.289378	1
Metabolite 868	7.855	357.278	[M+H]+	23.34	8.44616	0.0146534	1
Metabolite 869	7.671	357.279	[M+H-H2O]+	11.58	1.9362	0.379804	1
Metabolite 870	8.017	357.28	[M+K]+	18.1	0.306371	0.857971	1
Metabolite 872	7.54	358.368	[M+H]+	12162.5	2.84971	0.240543	1
Metabolite 873	1.659	358.964	[M+H]+	5.78	0.566585	0.753299	1
Metabolite 874	2.249	358.997	[M+2Na-H]+	25.61	1.69427	0.428642	1
Metabolite 875	1.858	358.997	[M+H]+	17.03	1.6537	0.437426	1
Metabolite 876	1.82	359.044	[M+Na]+	165.66	2.11645	0.347072	1
Metabolite 877	1.683	359.092	[M+H]+	7.11	0.822021	0.66298	1
Metabolite 878	5.607	359.118	[M+H]+	12.54	2.92208	0.231995	1
Metabolite 879	5.336	360.201	[M+H]+	23.48	1.78935	0.408741	1
Metabolite 880	7.494	360.374	[M+H]+	4503.41	1.03489	0.596043	1
Metabolite 881	1.517	360.926	[M+H]+	12.41	1.37004	0.504079	1
Metabolite 882	1.516	362.886	[M+NH4]+	337951	1.3089	0.519728	1
Metabolite 883	1.622	362.927	[M+2Na-H]+	2878.88	0.347772	0.840393	1
Metabolite 884	1.491	363.112	[M+H]+	7.33	4.50901	0.104925	1
Metabolite 885	1.848	363.998	[M+H]+	2321.46	4.77368	0.0919197	1
Metabolite 886	9.407	364.216	[M+H]+	1826.15	0.322472	0.851091	1
Metabolite 887	1.69	364.916	[M+K]+	15625.3	0.920221	0.631214	1
Metabolite 888	1.517	364.919	[M+H]+	3289.09	0.91785	0.631963	1
Metabolite 889	10.044	366.232	[M+2H]+	6417.8	2.37183	0.305466	1
Metabolite 890	6.389	366.265	[M+2Na-H]+	4337.51	11.6308	0.00298135	1
Metabolite 891	1.562	366.867	[M+K]+	37.14	2.91369	0.23297	1
Metabolite 892	1.689	366.913	[M+2Na-H]+	10701.1	2.1046	0.349133	1
Metabolite 893	5.613	367.128	[M+H-H2O]+	7.84	2.84063	0.241638	1
Metabolite 894	1.874	367.135	[M+H]+	11.14	7.04916	0.0294642	1
Metabolite 895	2.181	367.135	[M+H]+	14.95	3.05277	0.21732	1
Metabolite 896	5.162	367.15	[M+H]+	6.11	0.929054	0.628432	1
Metabolite 897	10.274	367.269	[M+H]+	6.81	1.95426	0.376391	1
Metabolite 898	6.537	368.28	[M+2H]+	2397.72	8.77178	0.0124518	1
Metabolite 899	1.503	368.856	[M+H-H2O]+	14060	12.6571	0.00178464	1
Metabolite 900	1.654	368.91	[M+H]+	1204.42	1.0029	0.605652	1
Metabolite 901	1.577	368.991	[M+H]+	6.34	0.0283616	0.985919	1
Metabolite 902	2.243	369.04	[M+2Na-H]+	136.55	0.787995	0.674356	1
Metabolite 903	8.463	369.28	[M+H-H2O]+	9.16	0.398158	0.819485	1
Metabolite 904	1.652	369.949	[M+H]+	5.79	0.832368	0.659559	1
Metabolite 905	1.787	370.074	[M+H]+	5.18	2.69631	0.259719	1
Metabolite 906	6.721	370.296	[M+NH4]+	6545.4	7.06743	0.0291963	1
Metabolite 907	1.502	370.89	[M+H]+	26252.9	13.9628	0.000929005	1
Metabolite 908	1.839	371	[M+K]+	26.35	2.2123	0.33083	1
Metabolite 909	2.315	371.018	[M+H]+	45	1.80746	0.405055	1
Metabolite 910	5.726	371.229	[M+H]+	2623.31	1.2691	0.530175	1
Metabolite 911	6.736	371.3	[M+H]+	26.08	9.40947	0.00905229	1
Metabolite 912	5.846	372.188	[M+NH4]+	5.56	12.1009	0.00235685	1
Metabolite 913	5.679	372.26	[M+H]+	845.19	0.776202	0.678344	1
Metabolite 914	6.93	372.312	[M+H]+	21.14	7.45558	0.0240459	1
Metabolite 915	1.692	372.738	[M+2Na-H]+	158789	0.960053	0.618767	1
Metabolite 916	1.581	372.883	[M+Na]+	226553	2.7799	0.249088	1
Metabolite 917	1.846	372.994	[M+H]+	10.05	4.52472	0.104104	1
Metabolite 918	1.579	373.046	[M+H]+	1.56	0.221542	0.895144	1
Metabolite 919	7.56	373.274	[M+H]+	9.87	3.7836	0.1508	1
Metabolite 920	1.658	373.949	[M+Na]+	288.37	1.02246	0.599758	1
Metabolite 921	7.683	374.363	[M+H]+	15785.6	0.0745944	0.96339	1
Metabolite 922	1.692	374.734	[M+Na]+	68292.9	0.502533	0.777815	1
Metabolite 923	1.679	374.946	[M+H]+	4.99	1.57397	0.455216	1
Metabolite 924	1.648	374.965	[M+H]+	9.7	2.31487	0.314291	1
Metabolite 925	1.571	375.007	[M+H-H2O]+	13.09	2.11446	0.347416	1
Metabolite 926	1.818	375.019	[M+K]+	92.27	1.96258	0.374827	1
Metabolite 927	5.5	375.096	[M+NH4]+	8.53	3.73433	0.154561	1
Metabolite 928	8.492	375.29	[M+H-H2O]+	5.44	5.53186	0.0629176	1
Metabolite 929	1.693	376.732	[M+K]+	76211.7	0.443577	0.801085	1
Metabolite 930	1.518	376.902	[M+2Na-H]+	24772.1	1.72569	0.421961	1
Metabolite 931	1.698	376.928	[M+NH4]+	52.09	0.400636	0.81847	1
Metabolite 932	1.828	376.995	[M+Na]+	30.69	0.702125	0.70394	1
Metabolite 933	1.626	378.9	[M+2Na-H]+	1.46902e+06	6.42507	0.0402545	1
Metabolite 934	1.698	378.926	[M+H-H2O]+	23.47	1.16734	0.557846	1
Metabolite 935	10.344	379.282	[M+Na]+	867.45	2.88756	0.236034	1
Metabolite 936	1.726	379.972	[M+K]+	2064.04	4.81972	0.0898277	1
Metabolite 937	1.516	380.897	[M+H-H2O]+	13628.3	0.83395	0.659037	1
Metabolite 938	1.626	380.898	[M+H-H2O]+	16767.3	7.82523	0.0199881	1
Metabolite 939	1.698	380.923	[M+2Na-H]+	487.18	1.46411	0.48092	1
Metabolite 940	1.601	381.023	[M+H]+	492.37	3.4209	0.180785	1
Metabolite 941	1.815	381.026	[M+H]+	92.16	0.30778	0.857366	1
Metabolite 942	1.799	381.079	[M+K]+	103.05	1.29164	0.524233	1
Metabolite 943	1.691	382.889	[M+2Na-H]+	20165.5	3.98506	0.13635	1
Metabolite 944	1.555	383.005	[M+2Na-H]+	8.46	1.70645	0.426038	1
Metabolite 945	1.704	383.116	[M+H]+	10051.4	4.26817	0.118353	1
Metabolite 946	1.703	384.12	[M+H]+	23.26	4.86281	0.0879131	1
Metabolite 947	1.689	384.886	[M+H]+	8204.32	2.32137	0.313272	1
Metabolite 948	1.673	384.974	[M+K]+	9.24	0.377549	0.827973	1
Metabolite 949	1.697	385.119	[M+H]+	13.11	3.98025	0.136678	1
Metabolite 950	5.677	386.275	[M+H]+	28.3	2.39933	0.301295	1
Metabolite 952	1.504	386.865	[M+H]+	25037.5	9.37819	0.00919503	1
Metabolite 953	1.585	386.926	[M+H]+	293.65	0.717921	0.698402	1
Metabolite 954	7.063	387.254	[M+H]+	13.39	1.08381	0.58164	1
Metabolite 955	5.729	388.254	[M+NH4]+	6106.95	1.3503	0.50908	1
Metabolite 956	1.693	388.712	[M+2Na-H]+	220935	0.547267	0.760611	1
Metabolite 957	1.57	389.023	[M+H]+	17.75	0.416203	0.812125	1
Metabolite 958	1.859	389.117	[M+H]+	16.18	4.49666	0.105575	1
Metabolite 959	10.319	389.217	[M+H]+	6.41	2.05669	0.357598	1
Metabolite 960	7.535	389.268	[M+H]+	4.6	0.436416	0.803958	1
Metabolite 962	1.693	390.711	[M+K]+	175448	0.827693	0.661102	1
Metabolite 963	1.77	390.988	[M+K]+	113.14	5.86251	0.05333	1
Metabolite 964	1.647	391.953	[M+H]+	12.46	0.0875132	0.957187	1
Metabolite 965	1.693	392.706	[M+K]+	72673.9	0.486589	0.784041	1
Metabolite 966	1.698	392.903	[M+H]+	13121.4	3.30738	0.191342	1
Metabolite 967	1.823	392.986	[M+Na]+	36.29	0.167103	0.919844	1
Metabolite 968	1.854	393.001	[M+H]+	17.04	3.23118	0.198773	1
Metabolite 969	1.619	393.083	[M+H]+	52.99	3.96486	0.137734	1
Metabolite 970	5.73	393.222	[M+H]+	1360.1	2.00946	0.366143	1
Metabolite 971	5.728	394.221	[M+H]+	2.12094e+06	0.894438	0.639404	1
Metabolite 972	1.628	394.875	[M+Na]+	71800.9	2.71002	0.257945	1
Metabolite 973	1.506	394.913	[M+H]+	8999.22	0.835	0.658692	1
Metabolite 974	1.835	394.984	[M+H]+	23.65	0.672624	0.7144	1
Metabolite 975	1.659	395.003	[M+H]+	45.78	0.138422	0.93313	1
Metabolite 976	1.605	395.04	[M+2H]+	16.46	0.397221	0.819869	1
Metabolite 977	8.582	395.063	[M+H]+	38.77	4.39854	0.110884	1
Metabolite 978	5.733	395.222	[M+H]+	169.11	0.763019	0.68283	1
Metabolite 979	6.83	396.312	[M+Na]+	48558.1	7.60724	0.0222899	1
Metabolite 980	1.628	396.872	[M+K]+	15683.7	3.90827	0.141687	1
Metabolite 981	1.55	396.886	[M+H]+	38751.3	2.38749	0.303084	1
Metabolite 982	1.905	396.981	[M+2Na-H]+	44.86	2.12685	0.34527	1
Metabolite 983	1.814	397.001	[M+H]+	4328.32	1.95263	0.376696	1
Metabolite 984	2.224	397.071	[M+H]+	24.38	0.0367829	0.981777	1
Metabolite 986	7.064	398.326	[M+H-H2O]+	30572	2.28751	0.31862	1
Metabolite 987	1.692	398.863	[M+H]+	1724.93	1.32631	0.515224	1
Metabolite 988	1.499	398.904	[M+K]+	10465.8	4.00599	0.13493	1
Metabolite 989	1.556	398.92	[M+Na]+	8.2	1.12973	0.568437	1
Metabolite 990	5.546	399.213	[M+H]+	41.47	1.37719	0.502282	1
Metabolite 991	5.731	402.271	[M+NH4]+	1.09702e+06	0.656668	0.720123	1
Metabolite 992	1.561	402.902	[M+H-H2O]+	150304	1.94665	0.377824	1
Metabolite 993	1.812	403.007	[M+H]+	6106.06	1.58111	0.453593	1
Metabolite 994	5.733	403.273	[M+H]+	21.36	1.14832	0.563178	1
Metabolite 995	1.634	404.003	[M+NH4]+	1158.17	0.655151	0.720669	1
Metabolite 996	1.723	405.051	[M+H]+	94.42	1.12155	0.570768	1
Metabolite 997	1.647	407.928	[M+H]+	7243.96	0.61093	0.736781	1
Metabolite 998	1.577	408.921	[M+H]+	126.03	1.01007	0.603483	1
Metabolite 999	1.821	408.956	[M+H]+	10.39	0.993646	0.608461	1
Metabolite 1000	1.633	410.849	[M+K]+	6984.62	1.18255	0.55362	1
Metabolite 1001	1.657	410.977	[M+H]+	15.99	0.956575	0.619844	1
Metabolite 1002	5.883	412.21	[M+Na]+	9.64	7.01006	0.0300458	1
Metabolite 1003	1.653	412.855	[M+K]+	19975.5	0.910368	0.634331	1
Metabolite 1004	1.551	412.864	[M+H-H2O]+	1989.37	1.69677	0.428105	1
Metabolite 1005	1.811	412.972	[M+K]+	1642.13	7.71924	0.021076	1
Metabolite 1006	7.958	414.3	[M+2Na-H]+	19386.2	0.901506	0.637148	1
Metabolite 1007	1.509	414.88	[M+H]+	8518.96	3.39546	0.183099	1
Metabolite 1008	1.552	414.899	[M+K]+	2131.34	1.0251	0.598966	1
Metabolite 1009	1.834	414.985	[M+H]+	9.15	1.85177	0.396181	1
Metabolite 1010	5.769	415.254	[M+H]+	555.5	1.39271	0.498399	1
Metabolite 1011	1.662	416.067	[M+2H]+	5.07	5.4644	0.0650759	1
Metabolite 1012	5.73	416.285	[M+H-H2O]+	123326	0.685532	0.709804	1
Metabolite 1013	1.817	417.002	[M+H]+	105.04	0.164555	0.921016	1
Metabolite 1014	1.686	417.05	[M+Na]+	9.85	0.851501	0.653279	1
Metabolite 1015	6.375	418.143	[M+H]+	4190.98	8.5865	0.0136605	1
Metabolite 1016	1.561	418.88	[M+Na]+	140470	1.82531	0.401457	1
Metabolite 1017	1.772	418.982	[M+H]+	19.15	2.56198	0.277763	1
Metabolite 1018	1.812	419	[M+Na]+	27.21	0.0307268	0.984754	1
Metabolite 1019	5.341	420.16	[M+H]+	82177	4.42828	0.109247	1
Metabolite 1020	1.649	421.943	[M+H]+	1597.28	0.433316	0.805205	1
Metabolite 1021	1.651	421.964	[M+H]+	3237.59	0.263325	0.876637	1
Metabolite 1022	1.562	422.875	[M+H]+	135.94	1.67261	0.433309	1
Metabolite 1023	1.669	422.883	[M+Na]+	3476.23	0.530846	0.766881	1
Metabolite 1024	1.638	423.046	[M+H]+	1914.86	3.98007	0.13669	1
Metabolite 1025	7.211	424.341	[M+H-H2O]+	127097	14.8801	0.000587254	1
Metabolite 1026	1.69	424.872	[M+H]+	13.13	2.74048	0.254046	1
Metabolite 1027	1.577	424.897	[M+H]+	173535	0.864822	0.648943	1
Metabolite 1028	5.282	425.177	[M+H]+	31697.1	3.67901	0.158896	1
Metabolite 1029	1.696	426.869	[M+H]+	222.07	1.34834	0.509579	1
Metabolite 1030	1.807	427.095	[M+Na]+	502.24	2.596	0.273078	1
Metabolite 1031	7.931	428.375	[M+NH4]+	79751	4.24916	0.119483	1
Metabolite 1032	1.578	428.89	[M+H]+	12804.8	5.77293	0.0557729	1
Metabolite 1033	5.73	430.302	[M+H]+	23530.1	2.81756	0.244441	1
Metabolite 1034	1.622	430.913	[M+2Na-H]+	2.00122e+06	0.286545	0.866518	1
Metabolite 1035	1.815	430.937	[M+H]+	4091.89	1.47507	0.478292	1
Metabolite 1036	1.812	431.935	[M+H]+	6129.99	12.1866	0.00225794	1
Metabolite 1037	5.771	432.28	[M+NH4]+	248.17	1.74624	0.417647	1
Metabolite 1038	6.964	432.312	[M+H-H2O]+	6.92	1.09485	0.578437	1
Metabolite 1039	1.814	432.977	[M+H]+	46.84	1.53837	0.46339	1
Metabolite 1040	5.778	433.285	[M+H]+	134.71	1.64369	0.43962	1
Metabolite 1041	7.851	433.315	[M+H]+	5.89	1.31377	0.518465	1
Metabolite 1042	1.564	434.854	[M+K]+	27.05	2.21998	0.329562	1
Metabolite 1043	1.814	434.973	[M+K]+	10.97	1.90537	0.385705	1
Metabolite 1044	1.829	435.039	[M+H]+	8.36	6.99964	0.0302029	1
Metabolite 1045	1.729	435.058	[M+Na]+	6.58	5.7602	0.0561292	1
Metabolite 1046	1.665	435.98	[M+H]+	84.73	2.18621	0.335175	1
Metabolite 1047	1.824	436.967	[M+H]+	1008.02	1.2784	0.527715	1
Metabolite 1050	5.879	437.222	[M+H]+	2229.36	0.977694	0.613333	1
Metabolite 1051	1.65	437.939	[M+H]+	456.51	1.20912	0.546315	1
Metabolite 1053	5.83	438.223	[M+H]+	10042	0.939247	0.625238	1
Metabolite 1054	1.813	438.984	[M+Na]+	848.88	0.770566	0.680258	1
Metabolite 1055	1.698	440.846	[M+2Na-H]+	28.13	2.74657	0.253274	1
Metabolite 1056	1.582	440.871	[M+Na]+	90825.9	3.84168	0.146484	1
Metabolite 1057	1.812	440.982	[M+2Na-H]+	1205.7	0.598605	0.741335	1
Metabolite 1058	1.71	441.075	[M+Na]+	596.58	6.18073	0.0454853	1
Metabolite 1059	1.658	441.937	[M+H-H2O]+	121.09	1.31966	0.51694	1
Metabolite 1060	1.691	442.843	[M+H]+	13599.5	4.92451	0.0852424	1
Metabolite 1061	1.518	442.878	[M+Na]+	46887	3.84841	0.145992	1
Metabolite 1062	1.647	442.954	[M+K]+	7.69	3.08371	0.213984	1
Metabolite 1063	1.711	443.071	[M+H-H2O]+	449.4	2.5558	0.278622	1
Metabolite 1064	1.507	444.875	[M+H]+	1821.43	0.128551	0.937746	1
Metabolite 1065	7.221	446.255	[M+H-H2O]+	21397.1	13.9865	0.000918077	1
Metabolite 1066	7.079	446.255	[M+H-H2O]+	12499.1	14.609	0.000672498	1
Metabolite 1067	5.774	446.298	[M+NH4]+	691.8	0.628243	0.73043	1
Metabolite 1068	1.626	446.888	[M+Na]+	2129079	7.38902	0.0248596	1
Metabolite 1069	7.223	448.342	[M+H]+	439.07	4.84409	0.0887401	1
Metabolite 1070	1.625	448.887	[M+Na]+	150.06	5.61575	0.0603331	1
Metabolite 1071	1.652	448.974	[M+2Na-H]+	5.48	0.314686	0.854411	1
Metabolite 1072	1.603	449.01	[M+K]+	9.3	2.59357	0.273409	1
Metabolite 1073	7.952	450.325	[M+H]+	5345.41	0.853727	0.652553	1
Metabolite 1074	7.4	450.359	[M+Na]+	3590.11	2.8227	0.243814	1
Metabolite 1075	1.558	450.993	[M+H]+	492.29	0.248236	0.883276	1
Metabolite 1076	7.669	452.374	[M+NH4]+	28255.3	2.38561	0.303369	1
Metabolite 1077	1.818	452.939	[M+2Na-H]+	6227.49	2.92518	0.231636	1
Metabolite 1078	1.671	452.961	[M+K]+	7860.01	0.345833	0.841208	1
Metabolite 1079	8.019	454.39	[M+H]+	43881.1	1.98829	0.37004	1
Metabolite 1080	1.564	454.914	[M+H]+	8518.75	1.20334	0.547897	1
Metabolite 1081	1.812	454.959	[M+K]+	4041.89	1.23813	0.538448	1
Metabolite 1082	1.819	457.022	[M+H]+	32.5	6.82946	0.0328853	1
Metabolite 1083	1.518	458.856	[M+Na]+	125143	1.59617	0.45019	1
Metabolite 1084	5.806	459.281	[M+H]+	12634.4	1.49314	0.473989	1
Metabolite 1085	1.616	459.841	[M+Na]+	15443.9	0.0763559	0.962542	1
Metabolite 1086	1.646	459.942	[M+H]+	10746.5	0.716825	0.698785	1
Metabolite 1087	7.221	460.271	[M+H]+	111353	12.8688	0.00160534	1
Metabolite 1088	5.772	460.313	[M+H]+	820128	0.642235	0.725338	1
Metabolite 1089	1.516	460.853	[M+H]+	36312.3	1.63889	0.440676	1
Metabolite 1090	1.811	460.966	[M+2Na-H]+	15732.3	3.45553	0.177681	1
Metabolite 1091	7.121	461.274	[M+H]+	22.49	11.1674	0.00375859	1
Metabolite 1092	5.77	461.325	[M+H]+	155975	0.562493	0.754842	1
Metabolite 1093	1.628	462.863	[M+K]+	406208	3.16192	0.205777	1
Metabolite 1094	1.657	462.991	[M+Na]+	33.52	0.439503	0.802718	1
Metabolite 1095	1.605	463.026	[M+H]+	9.96	0.264533	0.876108	1
Metabolite 1096	1.628	464.861	[M+K]+	1093.36	2.41981	0.298226	1
Metabolite 1097	1.557	464.874	[M+2Na-H]+	90108.5	2.20385	0.332231	1
Metabolite 1098	1.61	464.985	[M+H]+	6.58	6.28843	0.0431008	1
Metabolite 1099	1.618	467.102	[M+Na]+	53.99	3.35618	0.18673	1
Metabolite 1100	9.601	469.081	[M+H]+	10.48	5.68245	0.0583541	1
Metabolite 1101	5.43	469.203	[M+H]+	19605.2	3.74474	0.153759	1
Metabolite 1102	1.563	470.891	[M+Na]+	188431	1.47813	0.477561	1
Metabolite 1103	1.633	471.99	[M+NH4]+	14.19	0.54299	0.762239	1
Metabolite 1104	1.806	472.924	[M+Na]+	11648.1	1.89697	0.387327	1
Metabolite 1105	1.815	472.997	[M+H]+	224.73	7.00546	0.030115	1
Metabolite 1106	1.656	473.955	[M+K]+	4181.99	0.209618	0.900497	1
Metabolite 1107	1.518	474.835	[M+K]+	465901	1.37663	0.502422	1
Metabolite 1108	1.685	475.011	[M+H]+	4.84	2.0363	0.361263	1
Metabolite 1109	1.645	475.915	[M+H]+	22096.7	2.34704	0.309276	1
Metabolite 1110	5.809	476.308	[M+NH4]+	1.06896e+06	2.21574	0.330262	1
Metabolite 1111	5.853	476.328	[M+H]+	46864.6	0.857288	0.651392	1
Metabolite 1112	1.58	476.908	[M+Na]+	214628	1.07642	0.583794	1
Metabolite 1113	1.809	476.939	[M+2Na-H]+	8503.25	3.55357	0.169182	1
Metabolite 1114	9.499	478.329	[M+H]+	12788	10.2352	0.00599047	1
Metabolite 1115	1.516	478.826	[M+NH4]+	16278.3	12.3655	0.00206474	1
Metabolite 1116	1.631	478.837	[M+H]+	2062.08	2.11534	0.347264	1
Metabolite 1117	1.656	478.964	[M+K]+	20.75	0.0673738	0.966874	1
Metabolite 1118	1.617	479	[M+H]+	8.24	2.33277	0.311491	1
Metabolite 1119	1.812	479.004	[M+Na]+	41.7	3.48784	0.174834	1
Metabolite 1120	1.665	479.922	[M+H]+	1157.81	1.92312	0.382296	1
Metabolite 1121	1.639	480.834	[M+Na]+	35631.6	0.512571	0.773921	1
Metabolite 1122	1.553	480.852	[M+H]+	47956.8	1.78758	0.409102	1
Metabolite 1123	5.81	481.262	[M+Na]+	71780.5	0.871791	0.646685	1
Metabolite 1124	1.689	482.831	[M+H]+	21830	3.54875	0.169589	1
Metabolite 1125	1.548	482.872	[M+H]+	4792.95	0.683263	0.71061	1
Metabolite 1126	1.626	483.076	[M+K]+	15.39	0.815039	0.665299	1
Metabolite 1127	1.661	484.055	[M+2H]+	833.52	6.58824	0.0371007	1
Metabolite 1128	8.46	484.32	[M+2Na-H]+	28223	3.00332	0.22276	1
Metabolite 1129	1.687	484.827	[M+H]+	11517.7	2.10508	0.349049	1
Metabolite 1130	1.563	486.868	[M+K]+	146848	1.45534	0.483033	1
Metabolite 1131	1.637	487.963	[M+NH4]+	6111.39	0.435073	0.804498	1
Metabolite 1132	1.656	489.93	[M+H]+	51542.9	0.504425	0.777079	1
Metabolite 1133	1.648	489.953	[M+H]+	76425.9	0.0471843	0.976684	1
Metabolite 1134	5.812	490.324	[M+H]+	120709	0.625685	0.731365	1
Metabolite 1135	1.562	490.863	[M+H]+	3948.53	1.91575	0.383707	1
Metabolite 1136	1.638	491.032	[M+H]+	10.19	1.62325	0.444136	1
Metabolite 1137	1.709	492.845	[M+H-H2O]+	20389.7	0.872689	0.646395	1
Metabolite 1138	1.58	492.886	[M+K]+	432551	0.760513	0.683686	1
Metabolite 1139	1.612	494.819	[M+H]+	50765.8	0.0763224	0.962558	1
Metabolite 1140	1.695	494.843	[M+NH4]+	57956.3	0.796007	0.67166	1
Metabolite 1141	1.657	494.94	[M+NH4]+	387.16	0.897191	0.638524	1
Metabolite 1142	1.81	494.977	[M+K]+	6746.46	2.31236	0.314685	1
Metabolite 1143	1.695	496.839	[M+H]+	26041.9	0.501062	0.778387	1
Metabolite 1144	1.581	496.878	[M+H]+	11996.2	1.57472	0.455044	1
Metabolite 1145	1.81	496.944	[M+H]+	5478.99	1.82334	0.401853	1
Metabolite 1146	1.691	498.805	[M+H]+	50925.9	1.17694	0.555177	1
Metabolite 1147	1.622	498.9	[M+2Na-H]+	2.11383e+06	0.441454	0.801936	1
Metabolite 1148	1.706	499.035	[M+K]+	6.49	1.8731	0.391978	1
Metabolite 1149	1.69	500.802	[M+H]+	21927.7	2.39349	0.302177	1
Metabolite 1150	1.809	500.985	[M+2Na-H]+	2117.51	2.38109	0.304056	1
Metabolite 1151	1.706	501.031	[M+H]+	4.73	3.82324	0.147841	1
Metabolite 1152	1.564	502.842	[M+H]+	18432.3	1.48635	0.475602	1
Metabolite 1153	5.839	503.308	[M+H]+	161.59	1.32941	0.514425	1
Metabolite 1154	1.662	503.966	[M+H]+	9319.3	0.270771	0.873379	1
Metabolite 1155	5.825	504.309	[M+H]+	12402	0.530794	0.766901	1
Metabolite 1156	5.81	504.337	[M+NH4]+	14475.7	0.681877	0.711102	1
Metabolite 1157	5.802	505.342	[M+H]+	7.59	0.480488	0.786436	1
Metabolite 1158	1.646	505.925	[M+H]+	10368.1	0.128362	0.937835	1
Metabolite 1159	1.62	506.889	[M+H-H2O]+	25735.9	0.0903866	0.955813	1
Metabolite 1161	1.584	508.86	[M+H-H2O]+	14452.8	2.56327	0.277584	1
Metabolite 1162	1.571	509.021	[M+Na]+	3755.23	0.847841	0.654476	1
Metabolite 1163	1.657	509.926	[M+NH4]+	10926.2	0.234814	0.889223	1
Metabolite 1164	1.696	510.817	[M+H]+	19281.2	0.166052	0.920327	1
Metabolite 1165	1.584	510.857	[M+H]+	8075.28	0.067861	0.966639	1
Metabolite 1166	1.671	510.922	[M+H]+	18346.1	0.150227	0.927638	1
Metabolite 1167	1.653	510.941	[M+K]+	13987.1	2.80395	0.246111	1
Metabolite 1168	1.573	510.981	[M+H]+	11590.3	1.8307	0.400377	1
Metabolite 1169	1.696	512.814	[M+H]+	24975.2	0.4581	0.795289	1
Metabolite 1170	1.672	512.919	[M+H]+	9343.08	0.410471	0.814455	1
Metabolite 1171	1.808	512.92	[M+H]+	16313.9	4.35033	0.113589	1
Metabolite 1172	1.625	514.876	[M+2Na-H]+	1.15328e+06	8.81759	0.0121698	1
Metabolite 1173	1.625	516.875	[M+Na]+	61025.7	4.87088	0.0875591	1
Metabolite 1174	1.806	516.958	[M+2Na-H]+	4819.85	1.98514	0.370624	1
Metabolite 1175	1.604	516.999	[M+Na]+	16.18	3.23395	0.198499	1
Metabolite 1176	1.559	518.98	[M+H]+	8682.58	1.40274	0.495906	1
Metabolite 1177	1.669	520.95	[M+K]+	12168.8	0.776726	0.678166	1
Metabolite 1178	1.625	522.863	[M+2Na-H]+	19107	1.08057	0.582583	1
Metabolite 1179	1.564	522.902	[M+H]+	19572.9	0.666283	0.716669	1
Metabolite 1180	1.59	524.833	[M+Na]+	43373.1	2.88387	0.23647	1
Metabolite 1181	1.573	524.997	[M+K]+	33158.8	0.105637	0.948552	1
Metabolite 1182	1.548	526.846	[M+H]+	53443.3	1.51401	0.46907	1
Metabolite 1183	1.645	527.928	[M+K]+	10499.5	0.983976	0.61141	1
Metabolite 1184	6.52	529.208	[M+H]+	21377.1	1.23719	0.5387	1
Metabolite 1185	1.584	529.888	[M+2H]2+	31877.8	0.964685	0.617336	1
Metabolite 1186	10.261	530.359	[M+Na]+	96041.3	1.51419	0.469027	1
Metabolite 1187	1.628	530.851	[M+H-H2O]+	688106	3.18997	0.202911	1
Metabolite 1188	1.655	530.979	[M+H]+	41.01	0.130908	0.936642	1
Metabolite 1189	1.609	531.015	[M+H]+	32790	0.275706	0.871227	1
Metabolite 1190	1.629	532.849	[M+K]+	27489.4	9.96863	0.00684446	1
Metabolite 1191	1.535	532.863	[M+Na]+	63604.2	0.842733	0.656149	1
Metabolite 1192	1.597	532.896	[M+NH4]2+	18529.9	1.42968	0.48927	1
Metabolite 1193	1.604	532.972	[M+K]+	74.52	3.43767	0.179274	1
Metabolite 1194	7.837	533.279	[M+2Na-H]+	7355.84	2.01788	0.364605	1
Metabolite 1195	9.499	534.292	[M+K]+	30714.7	5.0783	0.0789336	1
Metabolite 1196	5.848	534.349	[M+H]+	50012.6	0.577151	0.74933	1
Metabolite 1197	1.563	534.863	[M+2Na-H]+	14843.3	2.2155	0.330301	1
Metabolite 1198	10.312	535.398	[M+K]+	15226.2	0.745515	0.688832	1
Metabolite 1199	1.67	536.92	[M+2Na-H]+	10280.5	1.1874	0.55228	1
Metabolite 1200	1.565	538.879	[M+H]+	50116.5	0.940624	0.624807	1
Metabolite 1201	1.67	538.923	[M+K]+	6405.69	1.92073	0.382754	1
Metabolite 1202	1.805	539.108	[M+H]+	13809.7	0.115685	0.943798	1
Metabolite 1203	1.632	539.979	[M+H]+	29154.8	0.226908	0.892745	1
Metabolite 1204	8.003	540.368	[M+H]+	83240.9	0.960613	0.618594	1
Metabolite 1205	1.689	540.788	[M+2Na-H]+	42103	0.685655	0.70976	1
Metabolite 1206	1.62	540.882	[M+NH4]2+	110629	0.276974	0.870675	1
Metabolite 1207	1.618	541.123	[M+Na]+	11519.4	4.90407	0.0861183	1
Metabolite 1208	1.657	541.944	[M+Na]+	11355.7	0.0313443	0.98445	1
Metabolite 1209	1.69	542.786	[M+H]+	29077.4	3.71301	0.156218	1
Metabolite 1210	1.547	542.823	[M+H]+	40986.5	0.578335	0.748887	1
Metabolite 1211	1.644	543.901	[M+K]+	30221.1	0.252282	0.88149	1
Metabolite 1212	1.581	544.896	[M+Na]+	201210	1.27488	0.528643	1
Metabolite 1213	1.631	546.823	[M+H]+	130249	1.44254	0.486133	1
Metabolite 1214	1.656	546.953	[M+Na]+	29816.9	0.080068	0.960757	1
Metabolite 1215	1.592	546.988	[M+H]+	7173.72	0.552145	0.758758	1
Metabolite 1216	5.849	547.318	[M+H]+	44757.9	0.370122	0.831053	1
Metabolite 1217	5.869	547.335	[M+2Na-H]+	485084	1.24752	0.535926	1
Metabolite 1218	10.5	547.356	[M+H]+	166523	1.46704	0.480217	1
Metabolite 1219	1.627	548.822	[M+H]+	47080	0.583908	0.746803	1
Metabolite 1220	1.556	548.84	[M+K]+	78793	2.48843	0.288167	1
Metabolite 1221	1.623	548.871	[M+H]+	108201	1.19753	0.549489	1
Metabolite 1222	1.55	550.861	[M+H]+	5094.24	0.417586	0.811563	1
Metabolite 1223	1.694	552.802	[M+H]+	7028.53	0.801534	0.669806	1
Metabolite 1224	1.693	554.801	[M+2Na-H]+	19796.8	0.498015	0.779574	1
Metabolite 1225	1.564	554.856	[M+2Na-H]+	301887	1.52454	0.466606	1
Metabolite 1226	1.634	555.952	[M+H]+	41277.9	1.74968	0.416929	1
Metabolite 1227	1.69	556.763	[M+H]+	32787.4	1.05782	0.589247	1
Metabolite 1228	1.652	556.861	[M+2Na-H]+	253690	0.41516	0.812548	1
Metabolite 1229	1.648	557.938	[M+H]+	46647	0.44356	0.801092	1
Metabolite 1230	9.1	558.29	[M+2H]2+	113680	0.231916	0.890513	1
Metabolite 1231	1.69	558.76	[M+2Na-H]+	26447.3	1.87655	0.391301	1
Metabolite 1232	1.638	559.023	[M+H]+	235.31	1.70748	0.425818	1
Metabolite 1233	9.412	559.52	[M+H]+	14888.2	1.48501	0.475921	1
Metabolite 1234	9.713	560.309	[M+2H]2+	59562.7	0.0645703	0.96823	1
Metabolite 1235	1.581	560.872	[M+2H]2+	659059	0.381996	0.826134	1
Metabolite 1236	1.582	561.875	[M+Na]+	71955.9	0.799812	0.670383	1
Metabolite 1237	1.656	562.806	[M+H-H2O]+	46018.4	0.483823	0.785126	1
Metabolite 1238	1.656	562.927	[M+K]+	8698.79	1.01496	0.602011	1
Metabolite 1239	10.043	563.551	[M+H]+	310921	0.145283	0.929934	1
Metabolite 1240	1.586	563.883	[M+H]+	51865.4	1.00093	0.60625	1
Metabolite 1241	1.627	564.844	[M+H]+	43095.8	0.701919	0.704012	1
Metabolite 1242	1.621	566.888	[M+2H]2+	4507780	0.253225	0.881075	1
Metabolite 1243	1.622	567.893	[M+H]+	401703	0.391821	0.822086	1
Metabolite 1244	1.702	568.893	[M+2Na-H]+	176857	0.777596	0.677871	1
Metabolite 1245	5.875	569.316	[M+Na]+	571570	1.17643	0.555318	1
Metabolite 1246	1.566	570.828	[M+2Na-H]+	64976.5	1.76685	0.413364	1
Metabolite 1247	1.56	570.989	[M+Na]+	9003.94	1.02044	0.600363	1
Metabolite 1248	1.588	571.866	[M+2H]2+	62096.8	3.48807	0.174813	1
Metabolite 1249	1.522	572.836	[M+H]+	44201.4	2.51755	0.284002	1
Metabolite 1250	1.808	572.874	[M+Na]+	21653	2.05009	0.35878	1
Metabolite 1251	1.648	573.916	[M+H]+	11863.6	0.0667409	0.96718	1
Metabolite 1252	1.62	574.877	[M+2H]2+	338609	0.0855923	0.958107	1
Metabolite 1253	1.64	574.995	[M+H]+	936.01	0.835203	0.658625	1
Metabolite 1254	1.615	575.38	[M+H]+	26585.2	1.19831	0.549275	1
Metabolite 1255	1.585	576.846	[M+K]+	274401	3.76012	0.152581	1
Metabolite 1256	1.659	577.912	[M+K]+	7707.57	0.0382465	0.981058	1
Metabolite 1257	1.641	578.926	[M+H]+	17779.6	2.9507	0.228699	1
Metabolite 1258	1.591	579.855	[M+2H]2+	48353.9	0.654985	0.720729	1
Metabolite 1259	1.625	582.862	[M+2H]2+	3100282	5.13023	0.0769104	1
Metabolite 1260	6.733	583.255	[M+H]+	17405.1	0.155363	0.925259	1
Metabolite 1261	1.624	583.867	[M+2H]2+	340353	3.21714	0.200173	1
Metabolite 1262	6.731	584.258	[M+H]+	24942	0.257591	0.879154	1
Metabolite 1263	1.625	584.863	[M+NH4]+	105473	4.47739	0.106598	1
Metabolite 1264	1.604	584.986	[M+H]+	49742.7	3.32877	0.189307	1
Metabolite 1265	5.872	585.272	[M+H]+	29.42	0.152193	0.926727	1
Metabolite 1266	6.212	585.272	[M+NH4]+	78.32	1.05613	0.589744	1
Metabolite 1267	5.872	585.291	[M+K]+	11.16	2.47918	0.289503	1
Metabolite 1268	10.041	585.533	[M+Na]+	128292	1.96083	0.375155	1
Metabolite 1269	1.56	586.969	[M+K]+	12375.8	0.860544	0.650332	1
Metabolite 1270	1.59	587.841	[M+2H]2+	16320.1	0.692949	0.707177	1
Metabolite 1271	1.522	588.814	[M+Na]+	103779	3.50884	0.173008	1
Metabolite 1272	1.668	588.937	[M+H]+	19537.7	2.93696	0.230275	1
Metabolite 1273	1.625	590.852	[M+2H]2+	222539	2.47188	0.290561	1
Metabolite 1274	5.892	591.319	[M+H]+	51172.5	6.68526	0.0353438	1
Metabolite 1275	5.896	591.361	[M+H]+	136289	1.05998	0.588611	1
Metabolite 1276	1.595	591.855	[M+NH4]+	29203.2	0.822125	0.662946	1
Metabolite 1277	5.93	592.392	[M+H]+	66979.7	0.23656	0.888447	1
Metabolite 1278	1.591	592.819	[M+H]+	70240.4	3.02669	0.220172	1
Metabolite 1279	1.574	592.986	[M+H-H2O]+	1044.4	0.490954	0.782331	1
Metabolite 1280	1.552	594.831	[M+H]+	40004.8	3.40732	0.182016	1
Metabolite 1281	1.462	594.854	[M+H]+	3420.3	3.2857	0.193428	1
Metabolite 1282	1.569	594.864	[M+2H]2+	27744.5	5.2093	0.0739289	1
Metabolite 1283	1.644	595.918	[M+K]+	87608.8	0.80239	0.669519	1
Metabolite 1284	1.551	596.833	[M+Na]+	12332.5	1.50208	0.471875	1
Metabolite 1285	1.587	597.876	[M+2H]2+	76784.4	2.46755	0.291191	1
Metabolite 1286	1.627	598.838	[M+H]+	411834	2.71665	0.257091	1
Metabolite 1287	1.656	598.967	[M+Na]+	151038	0.0515699	0.974545	1
Metabolite 1288	1.606	599.007	[M+H]+	82101.9	0.884514	0.642585	1
Metabolite 1289	1.577	600.849	[M+H]+	259255	1.9853	0.370593	1
Metabolite 1290	1.619	600.881	[M+2H]2+	284273	0.768124	0.681089	1
Metabolite 1291	5.804	601.265	[M+H]+	147992	0.385808	0.824561	1
Metabolite 1292	1.57	602.851	[M+2H]2+	41509.9	0.233357	0.889871	1
Metabolite 1293	1.522	604.79	[M+K]+	76216.2	1.58493	0.452728	1
Metabolite 1294	1.668	604.91	[M+2Na-H]+	13208.7	2.49803	0.286788	1
Metabolite 1295	1.59	605.862	[M+2H]2+	101649	1.50943	0.470144	1
Metabolite 1296	1.612	606.824	[M+2H]2+	41523.4	0.388031	0.823645	1
Metabolite 1297	1.568	606.864	[M+H]+	145824	1.32105	0.516579	1
Metabolite 1298	1.631	607.964	[M+H]+	44711.2	0.467463	0.791574	1
Metabolite 1299	5.9	608.384	[M+NH4]+	591310	3.34063	0.188188	1
Metabolite 1300	1.62	608.87	[M+2H]2+	489560	0.548905	0.759988	1
Metabolite 1301	5.88	609.404	[M+H]+	62057	0.0963005	0.952991	1
Metabolite 1302	1.655	609.934	[M+2H]2+	31498.6	0.0496896	0.975461	1
Metabolite 1303	1.549	610.808	[M+K]+	43517.3	2.33821	0.310645	1
Metabolite 1304	1.645	611.89	[M+2H]2+	49092.4	1.46959	0.479604	1
Metabolite 1305	1.582	612.883	[M+H]+	106383	0.429834	0.806608	1
Metabolite 1306	5.901	613.344	[M+Na]+	98190.4	0.940975	0.624698	1
Metabolite 1307	1.592	613.849	[M+2H]2+	65514.1	0.00422524	0.99789	1
Metabolite 1308	1.643	614.818	[M+2H]2+	328825	0.350514	0.839241	1
Metabolite 1309	1.657	614.941	[M+NH4]+	62362.1	0.608315	0.737745	1
Metabolite 1310	1.6	614.974	[M+2H]2+	33611.9	2.06536	0.356051	1
Metabolite 1311	1.69	616.72	[M+H]+	22674.6	0.85359	0.652597	1
Metabolite 1312	1.727	616.816	[M+H]+	232490	0.0098278	0.995098	1
Metabolite 1313	1.401	616.828	[M+2H]2+	106405	2.62789	0.268758	1
Metabolite 1314	1.623	616.856	[M+2H]2+	462604	2.14537	0.342088	1
Metabolite 1315	7.564	617.259	[M+H]+	26352.9	1.34669	0.509999	1
Metabolite 1316	1.703	617.358	[M+2H]2+	22670.8	5.41767	0.0666145	1
Metabolite 1317	1.569	618.827	[M+H]+	12857.8	1.78306	0.410029	1
Metabolite 1318	1.595	621.837	[M+2H]2+	37453.5	0.725691	0.695694	1
Metabolite 1319	10.549	622.408	[M+H]+	56738.8	3.72157	0.15555	1
Metabolite 1320	1.566	622.842	[M+H]+	251141	1.05132	0.591166	1
Metabolite 1321	1.633	624.849	[M+2H]2+	453388	0.0227015	0.988713	1
Metabolite 1322	1.479	625.848	[M+2H]2+	51109.5	5.68264	0.0583485	1
Metabolite 1323	1.646	625.929	[M+2H]2+	37200.5	0.802863	0.669361	1
Metabolite 1324	1.582	628.86	[M+2H]2+	669512	0.902417	0.636858	1
Metabolite 1325	1.852	629.152	[M+H]+	61.05	0.58004	0.748249	1
Metabolite 1326	1.583	629.86	[M+2H]2+	81279.7	0.89601	0.638901	1
Metabolite 1327	1.598	630.858	[M+H]+	26600.4	2.18689	0.335059	1
Metabolite 1328	1.588	631.868	[M+2H]2+	90840.7	1.62444	0.443871	1
Metabolite 1329	1.628	632.832	[M+2H]2+	160076	2.57041	0.276593	1
Metabolite 1330	7.015	633.256	[M+H]+	446857	2.63641	0.267616	1
Metabolite 1331	1.602	633.833	[M+2H]2+	21750.2	2.54309	0.280399	1
Metabolite 1332	1.621	634.875	[M+2H]2+	3388468	0.155814	0.925051	1
Metabolite 1333	7.017	635.263	[M+NH4]+	22967.6	1.44663	0.485141	1
Metabolite 1334	5.922	635.386	[M+H]+	160080	1.0277	0.598189	1
Metabolite 1335	1.621	635.881	[M+H]+	419919	0.436077	0.804094	1
Metabolite 1336	5.934	636.415	[M+H]+	61435.3	0.537911	0.764177	1
Metabolite 1337	10.442	638.403	[M+2Na-H]+	23509.8	0.742381	0.689913	1
Metabolite 1338	1.567	638.818	[M+H-H2O]+	75516.6	2.56808	0.276916	1
Metabolite 1339	1.591	639.854	[M+2H]2+	120319	1.83829	0.39886	1
Metabolite 1340	1.652	640.821	[M+2H]2+	150996	0.350614	0.839199	1
Metabolite 1341	1.977	641.095	[M+H]+	95181.9	3.4973	0.174008	1
Metabolite 1342	1.955	641.108	[M+K]+	497457	6.99938	0.0302067	1
Metabolite 1343	1.965	642.107	[M+2Na-H]+	62252.3	3.2923	0.192791	1
Metabolite 1344	1.62	642.863	[M+2H]2+	616399	0.211862	0.899487	1
Metabolite 1345	1.985	643.104	[M+H]+	9107.31	5.48602	0.0643764	1
Metabolite 1346	1.585	644.832	[M+K]+	301025	2.42322	0.297718	1
Metabolite 1347	1.851	645.128	[M+H]+	35966.1	0.94722	0.62275	1
Metabolite 1348	1.584	646.831	[M+H]+	36168.5	0.521511	0.770469	1
Metabolite 1349	1.639	646.916	[M+2H]2+	25041.4	3.30133	0.191922	1
Metabolite 1350	6.517	647.234	[M+H-H2O]+	430.05	4.11891	0.127524	1
Metabolite 1351	5.949	647.27	[M+2Na-H]+	429.21	2.39588	0.301815	1
Metabolite 1352	6.128	647.274	[M+H]+	129.48	4.4899	0.105933	1
Metabolite 1353	1.592	647.845	[M+2H]2+	79952.3	2.4131	0.299227	1
Metabolite 1354	1.625	650.851	[M+NH4]2+	3.15649e+06	4.85689	0.0881738	1
Metabolite 1355	1.835	651.136	[M+Na]+	99.5	1.56558	0.457128	1
Metabolite 1356	1.551	651.852	[M+H]+	57381.6	6.56726	0.0374919	1
Metabolite 1357	5.924	652.411	[M+NH4]+	290333	2.22913	0.328058	1
Metabolite 1358	1.625	652.853	[M+Na]+	259664	1.19409	0.550435	1
Metabolite 1359	1.605	652.973	[M+NH4]+	31069.6	3.18277	0.203643	1
Metabolite 1360	1.582	654.863	[M+2H]2+	13281.1	0.0666366	0.967231	1
Metabolite 1361	1.596	655.831	[M+2H]2+	37880.3	0.294079	0.86326	1
Metabolite 1362	1.667	656.923	[M+H]+	23882.2	0.751132	0.6869	1
Metabolite 1363	5.925	657.366	[M+Na]+	6997.49	1.36439	0.505506	1
Metabolite 1364	1.625	658.839	[M+2H]2+	385840	5.86389	0.0532933	1
Metabolite 1365	9.235	659.289	[M+Na]+	33387.4	2.81173	0.245155	1
Metabolite 1366	1.562	659.838	[M+H-H2O]+	22265.8	7.80575	0.0201838	1
Metabolite 1367	1.593	660.809	[M+2Na-H]+	70898.9	3.69507	0.157625	1
Metabolite 1368	1.585	662.82	[M+H]+	32172.4	1.30224	0.521463	1
Metabolite 1369	1.572	662.856	[M+2H]2+	35876.9	1.79133	0.408335	1
Metabolite 1370	1.643	663.902	[M+2H]2+	59216.9	0.179257	0.914271	1
Metabolite 1371	1.937	664.091	[M+NH4]+	30919.5	0.0570101	0.971897	1
Metabolite 1372	6.522	665.245	[M+H]+	5981.07	0.556949	0.756938	1
Metabolite 1373	7.056	665.246	[M+K]+	6362.56	0.057219	0.971796	1
Metabolite 1374	1.627	666.823	[M+2H]2+	966577	2.75303	0.252457	1
Metabolite 1375	1.656	666.952	[M+Na]+	18.73	0.410864	0.814295	1
Metabolite 1376	1.607	666.993	[M+Na]+	13.76	0.863476	0.64938	1
Metabolite 1377	1.835	667.11	[M+K]+	31.21	1.2933	0.523798	1
Metabolite 1378	1.621	667.827	[M+2H]2+	112891	1.70407	0.426546	1
Metabolite 1379	1.626	668.824	[M+H]+	222159	3.44774	0.178374	1
Metabolite 1380	1.617	668.87	[M+2H]2+	294446	0.528481	0.767789	1
Metabolite 1381	1.572	670.838	[M+2H]2+	50586.5	1.24967	0.53535	1
Metabolite 1382	1.546	672.779	[M+H]+	16538.7	0.507433	0.775912	1
Metabolite 1383	1.825	673.116	[M+H]+	354365	1.99233	0.369293	1
Metabolite 1384	1.592	673.847	[M+2H]2+	124303	1.89198	0.388295	1
Metabolite 1385	1.658	674.121	[M+H]+	52581.5	0.866487	0.648403	1
Metabolite 1386	1.629	674.811	[M+2H]2+	113030	1.91822	0.383233	1
Metabolite 1387	1.572	674.853	[M+2H]2+	142016	2.40523	0.300408	1
Metabolite 1388	1.567	675.857	[M+NH4]+	21718.8	2.5727	0.276277	1
Metabolite 1389	1.63	675.951	[M+H]+	35266.6	1.19591	0.549934	1
Metabolite 1390	1.619	676.858	[M+2H]2+	614621	0.380359	0.826811	1
Metabolite 1391	1.655	677.918	[M+H]+	27344.8	0.498838	0.779253	1
Metabolite 1392	1.55	678.796	[M+2H]2+	34014.1	3.14522	0.207503	1
Metabolite 1393	1.644	679.878	[M+2H]2+	36024.1	1.62843	0.442987	1
Metabolite 1394	1.584	680.87	[M+Na]+	125555	1.37042	0.503985	1
Metabolite 1395	5.686	681.276	[M+H]+	18.65	4.89974	0.086305	1
Metabolite 1396	1.594	681.834	[M+2H]2+	76621.3	1.43235	0.488617	1
Metabolite 1397	1.633	682.8	[M+H]+	215875	0.484473	0.784871	1
Metabolite 1398	1.655	682.929	[M+K]+	7772.09	0.380685	0.826676	1
Metabolite 1399	1.613	682.963	[M+K]+	9576.37	0.183834	0.912181	1
Metabolite 1400	1.653	684.801	[M+H-H2O]+	305034	1.08533	0.581198	1
Metabolite 1401	1.622	684.845	[M+2H]2+	630254	1.40355	0.495704	1
Metabolite 1402	1.842	685.071	[M+H]+	17387.8	3.5001	0.173765	1
Metabolite 1403	1.626	685.345	[M+H]+	21515.5	4.37879	0.111985	1
Metabolite 1404	1.566	686.819	[M+2H]2+	14289	0.76031	0.683755	1
Metabolite 1405	1.573	688.859	[M+H]+	5385.79	0.973249	0.614698	1
Metabolite 1406	1.826	689.09	[M+H]+	139803	1.72837	0.421395	1
Metabolite 1407	1.596	689.822	[M+2H]2+	20043.2	1.1152	0.572582	1
Metabolite 1408	1.568	690.83	[M+2H]2+	22631.6	2.26614	0.322043	1
Metabolite 1409	1.64	691.371	[M+K]+	18277.6	2.10465	0.349125	1
Metabolite 1410	1.568	691.83	[M+H]+	13778.1	1.07675	0.583697	1
Metabolite 1411	1.631	692.837	[M+2H]2+	249620	0.175217	0.91612	1
Metabolite 1412	1.641	693.837	[M+2H]2+	75606.1	1.67749	0.432254	1
Metabolite 1413	1.82	695.099	[M+H]+	179898	3.21041	0.200848	1
Metabolite 1414	5.947	696.436	[M+K]+	178803	2.36201	0.306969	1
Metabolite 1415	1.583	696.849	[M+2H]2+	540178	0.626891	0.730924	1
Metabolite 1416	1.585	697.847	[M+2H]2+	68975.4	0.367436	0.832171	1
Metabolite 1417	1.652	698.779	[M+2H]2+	43585.2	0.0945372	0.953831	1
Metabolite 1418	1.584	698.849	[M+2H]2+	26709.7	0.384775	0.824987	1
Metabolite 1419	1.627	700.816	[M+NH4]2+	230395	0.978947	0.612949	1
Metabolite 1420	1.621	702.862	[M+2H]2+	1729810	0.416938	0.811826	1
Metabolite 1421	1.621	703.868	[M+H]+	101138	0.44846	0.799131	1
Metabolite 1422	1.841	704.046	[M+Na]+	19601.2	6.09518	0.0474733	1
Metabolite 1423	10.254	704.446	[M+2Na-H]+	24940.9	6.58455	0.0371692	1
Metabolite 1424	1.801	705.064	[M+K]+	73513.5	5.00374	0.0819317	1
Metabolite 1425	1.569	706.804	[M+H]+	43503.6	1.95406	0.376427	1
Metabolite 1426	1.825	707.057	[M+Na]+	15821.2	0.952503	0.621107	1
Metabolite 1427	1.592	707.845	[M+2H]2+	100020	1.45594	0.482889	1
Metabolite 1428	1.645	708.811	[M+2H]2+	167758	0.0881619	0.956876	1
Metabolite 1429	1.615	709.812	[M+2H]2+	31240.5	0.0412749	0.979574	1
Metabolite 1430	1.62	710.851	[M+2H]2+	471576	0.820267	0.663561	1
Metabolite 1431	1.82	711.071	[M+2Na-H]+	3774.19	1.72574	0.42195	1
Metabolite 1432	1.652	711.351	[M+H]+	351.09	2.86334	0.23891	1
Metabolite 1433	1.587	712.819	[M+H]+	207132	2.29519	0.317399	1
Metabolite 1434	1.594	715.828	[M+2H]2+	48719.5	0.138639	0.933029	1
Metabolite 1435	1.633	716.79	[M+2H]2+	21369.1	0.194561	0.907301	1
Metabolite 1436	1.816	717.079	[M+Na]+	59909.1	1.65675	0.436757	1
Metabolite 1437	1.624	718.834	[M+2H]2+	1.71743e+06	6.01242	0.0494788	1
Metabolite 1438	1.625	720.835	[M+2H]2+	212600	2.51809	0.283925	1
Metabolite 1439	1.604	720.959	[M+H]+	18970.6	4.4123	0.110124	1
Metabolite 1440	1.598	723.815	[M+2H]2+	44831.9	0.116732	0.943305	1
Metabolite 1441	1.667	724.912	[M+2Na-H]+	17507.7	0.380014	0.826953	1
Metabolite 1442	1.64	725.364	[M+2H]2+	12354.9	0.886959	0.641799	1
Metabolite 1443	1.624	726.825	[M+2H]2+	311834	3.26524	0.195417	1
Metabolite 1444	1.817	727.046	[M+H]+	45485.9	4.66667	0.0969717	1
Metabolite 1445	1.617	727.325	[M+2H]2+	28.07	0.934863	0.62661	1
Metabolite 1446	1.59	728.797	[M+2H]2+	43970.7	3.21732	0.200155	1
Metabolite 1447	1.571	730.807	[M+H]+	16978.1	0.230337	0.891216	1
Metabolite 1448	1.575	730.843	[M+2H]2+	13448.9	0.815612	0.665108	1
Metabolite 1449	1.643	731.889	[M+2H]2+	46622.4	2.07848	0.353724	1
Metabolite 1450	1.816	733.052	[M+Na]+	67754.1	2.23284	0.32745	1
Metabolite 1451	1.639	733.352	[M+2H]2+	9397.28	2.02689	0.362966	1
Metabolite 1452	1.627	734.811	[M+2H]2+	882994	2.61008	0.271162	1
Metabolite 1453	1.656	734.938	[M+H]+	61264.8	0.154835	0.925503	1
Metabolite 1454	1.609	734.977	[M+H]+	43423.6	1.08333	0.58178	1
Metabolite 1455	1.636	735.817	[M+2H]2+	100669	2.91742	0.232536	1
Metabolite 1456	1.624	736.81	[M+H]+	179534	4.8762	0.0873266	1
Metabolite 1457	1.618	736.858	[M+2H]2+	212667	0.686535	0.709448	1
Metabolite 1458	1.615	736.873	[M+2H]2+	32676.5	1.63089	0.442442	1
Metabolite 1459	1.573	738.826	[M+2H]2+	39919.7	2.4291	0.296843	1
Metabolite 1460	1.814	739.065	[M+H]+	2069.68	0.500731	0.778516	1
Metabolite 1461	5.968	740.464	[M+NH4]+	16834.5	2.03021	0.362364	1
Metabolite 1462	1.547	740.766	[M+H]+	9030.68	1.39737	0.497238	1
Metabolite 1463	1.593	741.837	[M+2H]2+	87413.7	0.226442	0.892953	1
Metabolite 1464	1.628	742.799	[M+2H]2+	100041	0.624303	0.731871	1
Metabolite 1465	1.601	742.838	[M+H]+	80818.3	7.90974	0.0191612	1
Metabolite 1466	1.625	743.798	[M+H]+	15580.3	0.221265	0.895267	1
Metabolite 1467	1.631	743.941	[M+H]+	15374.4	1.21261	0.545363	1
Metabolite 1468	1.619	744.846	[M+2H]2+	367995	1.23311	0.539801	1
Metabolite 1469	1.654	745.904	[M+2H]2+	22603.4	0.0530872	0.973806	1
Metabolite 1470	1.561	746.78	[M+2H]2+	18528.4	0.353754	0.837883	1
Metabolite 1471	1.577	746.814	[M+2H]2+	20912.6	1.56332	0.457646	1
Metabolite 1472	1.644	747.868	[M+2H]2+	17443.5	0.525942	0.768764	1
Metabolite 1473	1.585	748.857	[M+H]+	22826.6	0.325651	0.84974	1
Metabolite 1474	1.817	749.028	[M+K]+	19265.5	3.06555	0.215936	1
Metabolite 1475	1.596	749.82	[M+2H]2+	15564.9	2.48194	0.289104	1
Metabolite 1476	1.632	750.785	[M+H]+	21977	1.09731	0.577727	1
Metabolite 1477	1.656	750.912	[M+H]+	417.01	0.52155	0.770454	1
Metabolite 1478	1.641	752.788	[M+H]+	179100	0.907855	0.635129	1
Metabolite 1479	1.622	752.833	[M+2H]2+	160553	2.7947	0.247251	1
Metabolite 1480	1.569	754.808	[M+H]+	12342.2	0.952938	0.620972	1
Metabolite 1481	1.814	755.033	[M+2Na-H]+	16879.6	1.3952	0.497778	1
Metabolite 1482	1.598	757.808	[M+2H]2+	40990.1	1.61898	0.445085	1
Metabolite 1483	1.569	758.817	[M+Na]+	103082	2.53851	0.281041	1
Metabolite 1484	1.629	760.824	[M+2H]2+	384363	0.229404	0.891632	1
Metabolite 1485	1.812	761.046	[M+Na]+	22410.8	1.87998	0.390633	1
Metabolite 1486	1.523	761.823	[M+2H]2+	77696.8	9.94674	0.0069198	1
Metabolite 1487	1.646	761.902	[M+2H]2+	19587.6	0.361797	0.83452	1
Metabolite 1488	1.584	764.834	[M+2H]2+	304048	1.14866	0.563081	1
Metabolite 1489	1.586	765.834	[M+2H]2+	40840.3	0.0441991	0.978143	1
Metabolite 1490	1.642	766.767	[M+2Na-H]+	44300.6	0.638869	0.72656	1
Metabolite 1491	1.627	768.806	[M+NH4]2+	24465.3	4.23459	0.120357	1
Metabolite 1492	1.621	770.853	[M+2H]2+	455062	0.782684	0.676149	1
Metabolite 1493	1.813	771.007	[M+H]+	10083.2	3.20953	0.200937	1
Metabolite 1494	1.621	771.853	[M+2H]2+	192895	0.313462	0.854934	1
Metabolite 1495	1.618	772.856	[M+H]+	106373	1.69642	0.42818	1
Metabolite 1496	1.57	774.792	[M+H]+	22165.5	2.2955	0.31735	1
Metabolite 1497	1.592	775.828	[M+2H]2+	56536.2	0.39906	0.819116	1
Metabolite 1498	1.64	776.799	[M+2H]2+	131329	0.246594	0.884001	1
Metabolite 1499	1.624	777.8	[M+H]+	22718.4	1.05201	0.590961	1
Metabolite 1500	1.619	778.837	[M+2H]2+	73.87	0.470674	0.790304	1
Metabolite 1501	1.588	780.806	[M+2H]2+	49331.8	1.78701	0.409218	1
Metabolite 1502	1.593	782.808	[M+2H]2+	13590.1	0.544809	0.761546	1
Metabolite 1503	1.595	783.813	[M+NH4]2+	37798.8	1.2993	0.522229	1
Metabolite 1504	1.631	784.78	[M+2H]2+	14449.5	3.1454	0.207485	1
Metabolite 1505	1.624	786.825	[M+NH4]2+	470292	2.43356	0.296182	1
Metabolite 1506	1.624	788.825	[M+2H]2+	175701	6.72328	0.0346783	1
Metabolite 1507	1.574	790.839	[M+2Na-H]+	9558.85	0.0605951	0.970157	1
Metabolite 1508	1.598	791.802	[M+2H]2+	38504.6	3.0841	0.213942	1
Metabolite 1509	1.666	792.897	[M+H]+	7564.15	3.01183	0.221814	1
Metabolite 1510	1.624	794.812	[M+2H]2+	16573.3	4.48053	0.10643	1
Metabolite 1511	1.651	794.876	[M+2Na-H]+	2.98	0.43826	0.803217	1
Metabolite 1512	1.603	796.782	[M+2H]2+	2977.36	4.54373	0.10312	1
Metabolite 1513	1.575	798.826	[M+H]+	13179.4	0.563635	0.754411	1
Metabolite 1514	1.642	799.876	[M+2H]2+	22694.5	0.198747	0.905404	1
Metabolite 1515	1.591	801.835	[M+2H]2+	39039.6	0.271116	0.873229	1
Metabolite 1516	1.627	802.799	[M+NH4]2+	617959	2.24509	0.325451	1
Metabolite 1517	1.661	802.926	[M+Na]+	6604.14	0.319136	0.852512	1
Metabolite 1518	1.608	802.964	[M+H]+	7627.67	1.00874	0.603885	1
Metabolite 1519	1.626	804.799	[M+H]+	115771	1.2219	0.542834	1
Metabolite 1520	1.619	804.843	[M+2H]2+	148351	0.319451	0.852378	1
Metabolite 1521	1.619	804.86	[M+2H]2+	9226.86	2.93526	0.230471	1
Metabolite 1522	1.574	806.814	[M+2H]2+	29105	1.46712	0.480197	1
Metabolite 1523	1.593	809.823	[M+2H]2+	3742.92	0.528481	0.767789	1
Metabolite 1524	1.627	810.789	[M+2H]2+	79003.8	0.515035	0.772968	1
Metabolite 1525	1.518	810.826	[M+H]+	43119.8	1.7078	0.42575	1
Metabolite 1526	1.622	811.284	[M+H]+	10444	0.304763	0.85866	1
Metabolite 1527	1.619	812.832	[M+2H]2+	261270	0.135972	0.934274	1
Metabolite 1528	1.657	813.889	[M+2H]2+	2655.57	0.225701	0.893284	1
Metabolite 1529	1.643	815.85	[M+2H]2+	22677.3	0.45639	0.795969	1
Metabolite 1530	1.596	817.805	[M+H]+	28313.6	0.608757	0.737582	1
Metabolite 1531	1.656	818.902	[M+K]+	16814.6	3.39859	0.182812	1
Metabolite 1532	1.641	820.784	[M+2H]2+	9.22	0.373101	0.829817	1
Metabolite 1533	1.621	820.814	[M+2H]2+	309438	0.971591	0.615208	1
Metabolite 1534	1.619	821.319	[M+H]+	6.14	0.436596	0.803886	1
Metabolite 1535	1.598	825.797	[M+2H]2+	26509.5	2.26741	0.321838	1
Metabolite 1536	1.57	826.806	[M+2H]2+	26822.4	2.42648	0.297233	1
Metabolite 1537	1.627	828.807	[M+2H]2+	271415	1.22088	0.543111	1
Metabolite 1538	1.648	829.812	[M+2H]2+	16.99	8.91901	0.0115681	1
Metabolite 1539	1.585	832.817	[M+H]+	196738	1.62762	0.443165	1
Metabolite 1540	1.641	834.756	[M+H]+	18331.7	0.1496	0.927929	1
Metabolite 1541	1.591	835.824	[M+H]+	33549.3	0.755123	0.685531	1
Metabolite 1542	1.621	838.837	[M+2H]2+	1.71674e+06	0.207668	0.901375	1
Metabolite 1543	1.621	839.841	[M+2H]2+	244108	0.188611	0.910005	1
Metabolite 1544	1.622	840.843	[M+H]+	97645.5	0.0830852	0.959308	1
Metabolite 1545	1.619	846.822	[M+NH4]2+	263643	0.201935	0.903963	1
Metabolite 1546	1.62	847.326	[M+H]+	58012.3	0.595383	0.742531	1
Metabolite 1547	1.615	847.83	[M+H]+	50584.7	0.827962	0.661014	1
Metabolite 1548	1.623	854.809	[M+H]+	1.52299e+06	1.84598	0.39733	1
Metabolite 1549	1.615	855.817	[M+H]+	240115	2.50203	0.286215	1
Metabolite 1550	1.599	859.79	[M+2H]2+	21899.1	3.45062	0.178118	1
Metabolite 1551	1.623	862.8	[M+2H]2+	1668.4	4.63952	0.0982972	1
Metabolite 1552	1.668	863.306	[M+H]+	7169.43	5.79197	0.0552445	1
Metabolite 1553	1.584	866.816	[M+2H]2+	14669.8	5.70598	0.0576716	1
Metabolite 1554	1.643	867.869	[M+2H]2+	25329.8	0.809539	0.667131	1
Metabolite 1555	1.591	869.824	[M+2H]2+	43675.8	0.201002	0.904384	1
Metabolite 1556	1.626	870.787	[M+Na]+	613543	2.25619	0.323649	1
Metabolite 1557	1.658	870.917	[M+H-H2O]+	18571.6	0.422453	0.809591	1
Metabolite 1558	1.617	872.833	[M+2H]2+	139914	0.138094	0.933283	1
Metabolite 1559	1.577	874.802	[M+2H]2+	8316.99	0.65462	0.72086	1
Metabolite 1560	1.595	877.81	[M+NH4]+	37152.9	0.753047	0.686243	1
Metabolite 1561	1.628	879.277	[M+H]+	2.9	0.913629	0.633298	1
Metabolite 1562	1.619	880.819	[M+2H]2+	227034	0.317834	0.853067	1
Metabolite 1563	1.617	881.325	[M+H]+	4.47	0.920122	0.631245	1
Metabolite 1564	1.644	883.838	[M+2H]2+	17843.2	0.746075	0.68864	1
Metabolite 1565	1.629	886.764	[M+H]+	168997	1.02575	0.598772	1
Metabolite 1566	1.621	888.801	[M+2H]2+	283770	1.33414	0.513211	1
Metabolite 1567	1.599	893.78	[M+2H]2+	35858.5	3.85144	0.145771	1
Metabolite 1568	1.546	894.792	[M+H]+	43688.4	1.63459	0.441625	1
Metabolite 1569	1.626	896.793	[M+2H]2+	261312	2.54855	0.279634	1
Metabolite 1570	1.586	900.806	[M+H]+	121057	0.958799	0.619155	1
Metabolite 1571	1.595	901.81	[M+2H]2+	21531.3	1.31427	0.518333	1
Metabolite 1572	1.648	902.746	[M+H]+	6785.98	0.0767856	0.962335	1
Metabolite 1573	1.591	903.818	[M+H-H2O]+	30089.3	2.72454	0.256079	1
Metabolite 1574	1.626	904.775	[M+2H]2+	135786	1.35764	0.507215	1
Metabolite 1575	1.62	906.824	[M+2H]2+	657817	0.310489	0.856206	1
Metabolite 1576	1.62	907.829	[M+H]+	107936	0.0610162	0.969953	1
Metabolite 1577	1.619	914.814	[M+2H]2+	235460	0.241726	0.886155	1
Metabolite 1578	1.59	916.777	[M+2H]2+	72650.7	3.96546	0.137693	1
Metabolite 1579	1.623	922.797	[M+NH4]2+	810437	1.09168	0.579356	1
Metabolite 1580	1.624	924.803	[M+H]+	77846.2	5.41714	0.066632	1
Metabolite 1581	1.601	927.777	[M+H]+	28016.2	0.0401826	0.980109	1
Metabolite 1582	1.619	928.126	[M+NH4]+	18702.2	0.706568	0.702378	1
Metabolite 1583	1.623	930.787	[M+2H]2+	214738	1.21402	0.544977	1
Metabolite 1584	1.814	931.787	[M+H]+	2329.07	5.72991	0.0569856	1
Metabolite 1585	1.621	933.452	[M+2Na-H]+	19010.2	0.763602	0.682631	1
Metabolite 1586	1.626	938.773	[M+NH4]2+	379680	2.96875	0.226644	1
Metabolite 1587	1.63	939.777	[M+H]+	7.04	2.21929	0.329676	1
Metabolite 1588	1.617	940.821	[M+2H]2+	98208.5	0.618918	0.733844	1
Metabolite 1589	1.741	945.799	[M+H]+	3036.84	2.44188	0.294953	1
Metabolite 1590	1.598	945.799	[M+H]+	54276	1.97496	0.372515	1
Metabolite 1591	1.619	948.804	[M+2H]2+	177199	0.641386	0.725646	1
Metabolite 1592	1.612	950.785	[M+NH4]+	25935.4	1.18831	0.552029	1
Metabolite 1593	1.621	956.793	[M+2H]2+	229270	0.134298	0.935056	1
Metabolite 1594	1.558	956.82	[M+H]+	38904.7	5.36365	0.0684381	1
Metabolite 1595	1.771	957.801	[M+H]+	2565.23	8.07449	0.017646	1
Metabolite 1596	1.606	961.777	[M+2H]2+	36479	2.19842	0.333135	1
Metabolite 1597	1.566	962.779	[M+H]+	25173	3.63015	0.162826	1
Metabolite 1598	1.624	964.778	[M+NH4]2+	196418	0.797735	0.67108	1
Metabolite 1599	1.623	968.127	[M+H]+	18380	1.02203	0.599886	1
Metabolite 1600	1.588	968.796	[M+2H]2+	76514.7	3.56873	0.167904	1
Metabolite 1601	1.591	971.807	[M+2H]2+	27002	0.473208	0.789304	1
Metabolite 1602	1.626	972.766	[M+2H]2+	130497	2.32155	0.313243	1
Metabolite 1603	1.619	973.452	[M+H-H2O]+	27783.1	0.0425721	0.978939	1
Metabolite 1604	1.62	974.814	[M+2H]2+	387748	0.0531239	0.973788	1
Metabolite 1605	1.707	975.822	[M+H]+	31324.4	0.777216	0.678	1
Metabolite 1606	1.578	976.778	[M+2H]2+	14690.2	0.221504	0.895161	1
Metabolite 1607	1.623	976.819	[M+H]+	22403.1	1.79466	0.407657	1
Metabolite 1608	1.619	982.804	[M+NH4]2+	182697	0.0768149	0.962321	1
Metabolite 1609	1.608	983.3	[M+H]+	32683.2	1.45598	0.482878	1
Metabolite 1610	1.593	984.774	[M+H]+	49096.8	0.965762	0.617003	1
Metabolite 1611	1.598	987.776	[M+2H]2+	39834.7	7.42317	0.0244388	1
Metabolite 1612	1.614	988.744	[M+2H]2+	36637.2	1.06362	0.58754	1
Metabolite 1613	1.622	990.782	[M+2H]2+	510407	1.50518	0.471145	1
Metabolite 1614	1.623	992.788	[M+H]+	25546.2	3.76189	0.152446	1
Metabolite 1615	1.601	995.764	[M+H]+	20848.5	5.2395	0.0728211	1
Metabolite 1616	1.619	996.111	[M+H]+	18049.3	0.043017	0.978721	1
Metabolite 1617	1.622	998.774	[M+2H]2+	168394	4.31686	0.115506	1
Metabolite 1618	1.621	1001.43	[M+H-H2O]+	752.81	1.11704	0.572055	1
Metabolite 1619	1.589	1005.8	[M+H]+	21574.2	1.16733	0.557849	1
Metabolite 1620	1.626	1006.76	[M+2H]2+	240325	4.85801	0.0881245	1
Metabolite 1621	1.628	1008.76	[M+H]+	32537.1	0.354304	0.837652	1
Metabolite 1622	1.616	1008.81	[M+2H]2+	69698.9	0.0838123	0.95896	1
Metabolite 1623	1.618	1013.45	[M+Na]+	3609.92	0.754753	0.685658	1
Metabolite 1624	1.601	1013.79	[M+2H]2+	43449.5	0.5194	0.771283	1
Metabolite 1625	1.628	1014.75	[M+2H]2+	60778.2	1.13251	0.567648	1
Metabolite 1626	1.619	1016.79	[M+2H]2+	177031	1.03239	0.596787	1
Metabolite 1627	1.612	1018.78	[M+2H]2+	22044.4	1.52659	0.466128	1
Metabolite 1628	1.595	1021.77	[M+H]+	25891.6	0.406057	0.816255	1
Metabolite 1629	1.665	1022.74	[M+2H]2+	42230.1	1.73364	0.420287	1
Metabolite 1630	1.621	1024.1	[M+2Na-H]+	21725.1	0.305769	0.858229	1
Metabolite 1631	1.621	1024.79	[M+2H]2+	175595	0.361209	0.834765	1
Metabolite 1632	1.623	1029.42	[M+H-H2O]+	5873.02	2.16299	0.339088	1
Metabolite 1633	1.608	1029.76	[M+2H]2+	25273.9	5.02577	0.0810343	1
Metabolite 1634	1.623	1032.77	[M+2H]2+	144017	5.51235	0.0635342	1
Metabolite 1635	1.588	1036.79	[M+2H]2+	32868.2	2.37533	0.304933	1
Metabolite 1636	1.625	1040.76	[M+2H]2+	70203.9	3.71918	0.155736	1
Metabolite 1637	1.621	1041.25	[M+H]+	3.35	2.42406	0.297593	1
Metabolite 1638	1.618	1041.44	[M+Na]+	5842.75	2.03729	0.361083	1
Metabolite 1639	1.619	1042.8	[M+2H]2+	116424	0.288547	0.865651	1
Metabolite 1640	1.622	1046.76	[M+2H]2+	16947	1.97163	0.373135	1
Metabolite 1641	1.598	1047.78	[M+2H]2+	12819.6	0.111989	0.945544	1
Metabolite 1642	1.618	1050.79	[M+2H]2+	77533.5	0.0992516	0.951585	1
Metabolite 1643	1.617	1051.3	[M+H]+	14096	0.365421	0.833009	1
Metabolite 1644	1.623	1052.09	[M+Na]+	13202.5	0.241443	0.886281	1
Metabolite 1645	1.597	1052.75	[M+2H]2+	27030.7	0.198737	0.905409	1
Metabolite 1646	1.597	1055.77	[M+2H]2+	23577.1	0.986271	0.610708	1
Metabolite 1647	1.63	1056.73	[M+2H]2+	28219.2	2.04147	0.360329	1
Metabolite 1648	1.632	1057.73	[M+H]+	11620.6	2.05484	0.357929	1
Metabolite 1649	1.621	1058.78	[M+NH4]2+	208642	0.00176237	0.999119	1
Metabolite 1650	1.619	1064.1	[M+Na]+	17477.3	2.50451	0.28586	1
Metabolite 1651	1.623	1066.77	[M+2H]2+	57115.6	1.85851	0.394848	1
Metabolite 1652	1.621	1069.42	[M+Na]+	21001.4	2.25328	0.32412	1
Metabolite 1653	1.593	1073.78	[M+H]+	8582.62	1.08825	0.580348	1
Metabolite 1654	1.625	1074.75	[M+NH4]2+	62273.2	7.11401	0.0285241	1
Metabolite 1655	1.628	1075.75	[M+H]+	6.19	8.25859	0.0160943	1
Metabolite 1656	1.617	1084.78	[M+2H]2+	64668	0.52444	0.769342	1
Metabolite 1657	1.615	1086.76	[M+Na]+	11899	0.197388	0.90602	1
Metabolite 1658	1.63	1090.73	[M+2H]2+	28919.5	2.45734	0.292681	1
Metabolite 1659	1.62	1092.77	[M+2H]2+	86719	1.45267	0.483679	1
Metabolite 1660	1.609	1097.74	[M+2H]2+	10290.6	6.07641	0.0479208	1
Metabolite 1661	1.623	1100.76	[M+2H]2+	73275.5	2.03291	0.361875	1
Metabolite 1662	6.716	1102.06	[M+2H]2+	141056	9.88389	0.0071407	1
Metabolite 1663	1.596	1104.77	[M+2H]2+	17134.6	1.69458	0.428576	1
Metabolite 1664	1.623	1108.74	[M+H]+	53254.1	1.71598	0.424014	1
Metabolite 1665	1.618	1109.24	[M+H]+	5783.65	0.263126	0.876724	1
Metabolite 1666	1.619	1109.43	[M+Na]+	16691	0.410181	0.814573	1
Metabolite 1667	1.617	1110.79	[M+2H]2+	38377.9	0.144596	0.930254	1
Metabolite 1668	1.628	1116.73	[M+H]+	40816.8	1.67771	0.432205	1
Metabolite 1669	1.618	1118.78	[M+2H]2+	56533.2	0.319451	0.852378	1
Metabolite 1670	1.622	1120.07	[M+H]+	12383.8	0.898531	0.638097	1
Metabolite 1671	1.631	1124.72	[M+2H]2+	16273	0.733391	0.693021	1
Metabolite 1672	1.632	1125.72	[M+H]+	7259.47	0.291836	0.864229	1
Metabolite 1673	1.621	1126.77	[M+2H]2+	103632	0.553075	0.758405	1
Metabolite 1674	1.622	1134.76	[M+2H]2+	48337.9	2.64523	0.266438	1
Metabolite 1675	1.624	1142.74	[M+2H]2+	43079.2	1.78854	0.408907	1
Metabolite 1676	1.612	1144.78	[M+2H]2+	23672.2	0.87813	0.644639	1
Metabolite 1677	1.6	1149.76	[M+2H]2+	8109.69	2.35142	0.3086	1
Metabolite 1678	1.627	1150.73	[M+2H]2+	11191.1	0.692954	0.707175	1
Metabolite 1679	1.616	1152.77	[M+NH4]2+	20353.8	0.25104	0.882038	1
Metabolite 1680	1.595	1157.76	[M+2H]2+	8065.96	2.5424	0.280495	1
Metabolite 1681	1.628	1158.71	[M+2H]2+	19638.5	1.57578	0.454803	1
Metabolite 1682	1.618	1160.75	[M+2H]2+	21912.9	0.938822	0.625371	1
Metabolite 1683	1.622	1168.74	[M+2H]2+	18435.8	0.18642	0.911002	1
Metabolite 1684	1.622	1176.73	[M+NH4]2+	12683.9	3.60779	0.164656	1
Metabolite 1685	1.617	1178.78	[M+2H]2+	11508.5	1.50564	0.471036	1
Metabolite 1686	1.625	1184.72	[M+2H]2+	11453.8	2.10564	0.348952	1
Metabolite 1687	1.617	1186.76	[M+2H]2+	27664.6	0.477458	0.787628	1
Metabolite 1688	1.629	1192.7	[M+2H]2+	8054.41	0.822209	0.662918	1
Metabolite 1689	1.621	1194.75	[M+2H]2+	5282.08	3.87101	0.144352	1
Metabolite 1690	1.622	1202.74	[M+2H]2+	9819.91	2.79576	0.24712	1
Metabolite 1691	1.623	1210.72	[M+2H]2+	14761	0.625251	0.731524	1
Metabolite 1692	1.628	1218.71	[M+2H]2+	9649.22	0.0661332	0.967474	1
Metabolite 1693	1.621	1220.76	[M+2H]2+	10141.4	0.291223	0.864493	1
Metabolite 1694	1.629	1226.7	[M+H]+	11362.5	4.09072	0.129334	1
Metabolite 1695	1.619	1228.75	[M+2H]2+	6865.42	3.89882	0.142358	1
Metabolite 1696	1.622	1236.74	[M+2H]2+	7268.13	4.88517	0.0869358	1
Metabolite 1697	1.622	1244.71	[M+2H]2+	14389.8	9.23545	0.00987524	1
Metabolite 1698	1.617	1246.76	[M+2H]2+	9316.86	0.329651	0.848042	1
Metabolite 1699	1.621	1254.75	[M+2H]2+	12134.5	0.0338241	0.98323	1
Metabolite 1700	6.74	1259.64	[M+H]+	82115.4	5.90912	0.0521017	1
Metabolite 1701	1.62	1262.74	[M+2H]2+	22147.7	0.0541156	0.973305	1
Metabolite 1702	1.622	1270.73	[M+2H]2+	20082	2.62298	0.269419	1
Metabolite 1703	1.623	1278.72	[M+2H]2+	18479.1	0.367484	0.832151	1
Metabolite 1704	1.626	1294.69	[M+2H]2+	9510.71	0.375779	0.828706	1
Metabolite 1705	1.619	1296.74	[M+2H]2+	18664.6	0.0379638	0.981197	1
Metabolite 1706	1.621	1304.72	[M+2H]2+	15219	0.177686	0.914989	1
Metabolite 1707	1.622	1312.7	[M+2H]2+	13431.9	2.2129	0.330731	1
Metabolite 1708	1.621	1330.73	[M+H-H2O]+	11072.9	0.139487	0.932633	1
Metabolite 1709	1.621	1338.72	[M+2H]2+	8628.07	0.332539	0.846818	1
Metabolite 1710	1.623	1346.7	[M+H]+	13903.1	1.48845	0.475102	1
Metabolite 1711	1.622	1380.68	[M+2H]2+	8846.95	1.13717	0.566326	1
Metabolite 1712	1.622	1414.69	[M+2H]2+	8352.65	3.51726	0.172281	1
Metabolite 1713	6.714	1447.58	[M+2H]2+	27993.1	2.48529	0.28862	1
Abbreviations: HC, healthy controls; m/z, mass-to-charge ratio; S/N, signal-to-noise ratio; WMH-CI, white matter hyperintensities with cognitive impairment; WMH-NC, white matter hyperintensities with normal cognition. Entries in bold indicate significant results.

## Sheet: Supplementary Table 5
Supplementary Table 5. Statistical results of plasma metabolome differences among HC, WMH-NC, and WMH-CI in negative ion mode (unidentified)
Metabolites	Average retention time(min)	Average m/z	Adduct type	Average S/N	Kruskal-Wallis test			Dunn's test (P Bon)
					H	P	P Bon	HC vs. WMH-NC	HC vs. WMH-CI	WMH-NC vs. WMH-CI
Metabolite 124	0.536	132.925	[M+Cl]-	6.9	26.4327	1.82055e-06	0.00833814	0.0110846	1.07886e-06	0.198534
Metabolite 2739	6.554	446.944	[M-H]-	9.99	26.2538	1.99093e-06	0.00911845	0.00388265	1.72989e-06	0.442447
Metabolite 2407	0.54	411.984	[M+K-2H]-	30.48	26.0852	2.16604e-06	0.00992048	0.0134234	1.24165e-06	0.183772
Metabolite 2975	0.533	473.955	[M-H2O-H]-	7.41	25.6211	2.73184e-06	0.0125118	0.0282959	1.35957e-06	0.108257
Metabolite 55	0.537	115.922	[M-H]-	9.87	23.5882	7.54881e-06	0.0345736	0.0454923	3.7759e-06	0.113465
Metabolite 1395	0.527	300.007	[M-H2O-H]-	33.66	22.0079	1.66359e-05	0.0761923
Metabolite 613	3.115	216.855	[M-H]-	3.9	21.5036	2.14074e-05	0.0980458
Metabolite 1541	11.932	315.139	[M+Na-2H]-	9.84	21.4623	2.18533e-05	0.100088
Metabolite 1813	0.528	343.998	[M-H2O-H]-	558.43	21.4377	2.21243e-05	0.101329
Metabolite 609	1.909	215.847	[M-2H]-	2.02	20.17	4.16997e-05	0.190984
Metabolite 1795	0.528	342.001	[M+FA-H]-	102.69	19.7836	5.05866e-05	0.231687
Metabolite 1098	1.905	271.873	[M+Na-2H]-	10.31	19.5874	5.58012e-05	0.25557
Metabolite 1819	0.528	345	[M-H]-	177.03	19.5698	5.62953e-05	0.257832
Metabolite 1	0.536	100.934	[M+Na-2H]-	9.55	19.5636	5.64698e-05	0.258632
Metabolite 621	5.142	217.063	[M-H]-	8.24	19.4116	6.09292e-05	0.279056
Metabolite 91	0.535	128.951	[M+K-2H]-	5.73	19.1245	7.03334e-05	0.322127
Metabolite 321	5.206	174.061	[M-H]-	14.36	18.7451	8.50255e-05	0.389417
Metabolite 1270	0.527	288.006	[M-H]-	4.27	18.0786	0.000118651	0.543423
Metabolite 105	9.599	130.945	[M-H2O-H]-	9.9	18.0379	0.000121093	0.554604
Metabolite 242	3.575	160.044	[M-H]-	7.47	17.8277	0.000134511	0.616062
Metabolite 4070	9.516	680.253	[M+K-2H]-	66484.4	17.6806	0.000144777	0.66308
Metabolite 2433	6.552	414.917	[M-H]-	5.76	17.5576	0.000153963	0.705149
Metabolite 3047	0.532	482.897	[M+Na-2H]-	8.1	17.4577	0.000161845	0.741249
Metabolite 3113	0.529	491.928	[M-H]-	46.76	17.3884	0.000167559	0.767418
Metabolite 3406	0.533	531.923	[M+K-2H]-	185.72	17.3134	0.00017396	0.796736
Metabolite 1479	3.806	308.974	[M-H]-	3.85	17.282	0.000176714	0.809349
Metabolite 243	3.793	160.045	[M-H]-	7.74	17.2292	0.00018144	0.830994
Metabolite 2	9.985	100.934	[M+Na-2H]-	9.1	4.36264	0.112893	1
Metabolite 3	11.684	100.935	[M-H]-	19.48	12.006	0.00247128	1
Metabolite 4	9.374	100.935	[M+Na-2H]-	7.48	6.10327	0.0472816	1
Metabolite 5	5.627	101.062	[M-H2O-H]-	24.75	0.0197616	0.990168	1
Metabolite 6	3.098	103.041	[M-H]-	7.24	0.670398	0.715196	1
Metabolite 7	1.496	103.92	[M-H]-	41.6	2.70683	0.258357	1
Metabolite 8	11.621	103.921	[M-H]-	109.49	3.4688	0.176506	1
Metabolite 9	0.535	105.948	[M-H2O-H]-	7.51	15.0943	0.000527625	1
Metabolite 10	11.639	106.919	[M-H]-	2.51	1.62103	0.444628	1
Metabolite 11	0.532	106.919	[M-H]-	23.6	9.71179	0.00778237	1
Metabolite 12	10.623	107.017	[M-H]-	5.01	0.702773	0.703712	1
Metabolite 13	11.188	107.018	[M+Cl]-	5.03	0.519286	0.771327	1
Metabolite 14	9.36	107.018	[M-H]-	3.9	0.80305	0.669298	1
Metabolite 15	10.02	107.018	[M+Cl]-	4.43	2.47544	0.290045	1
Metabolite 16	1.278	107.026	[M-H]-	3.43	0.639148	0.726459	1
Metabolite 17	5.535	107.051	[M-H]-	5.45	2.1441	0.342306	1
Metabolite 18	5.736	107.051	[M-H]-	55.44	0.191377	0.908747	1
Metabolite 19	1.31	108.902	[M+Na-2H]-	112.97	2.57075	0.276547	1
Metabolite 20	10.59	108.996	[M-H]-	2.77	5.36458	0.0684063	1
Metabolite 21	9.365	108.997	[M-H]-	3.32	2.14423	0.342283	1
Metabolite 22	10.02	108.997	[M+K-2H]-	3.72	0.399459	0.818952	1
Metabolite 23	11.181	108.997	[M+K-2H]-	3.26	2.03243	0.361963	1
Metabolite 24	4.993	109.03	[M-H]-	12.15	7.87328	0.0195137	1
Metabolite 25	1.276	109.041	[M-H]-	3.66	1.43869	0.487071	1
Metabolite 26	2.145	110.025	[M-H2O-H]-	10.91	5.7504	0.0564049	1
Metabolite 27	1.311	110.899	[M-H]-	68.07	1.9985	0.368155	1
Metabolite 28	11.656	110.976	[M+Na-2H]-	34.42	0.719077	0.697998	1
Metabolite 29	1.4	110.976	[M-H]-	4.1	1.61663	0.445609	1
Metabolite 30	10.647	110.976	[M+FA-H]-	6.77	0.572718	0.750993	1
Metabolite 31	9.359	110.976	[M-H]-	5.3	4.1068	0.128298	1
Metabolite 32	2.049	111.01	[M-H]-	22.21	4.01786	0.134132	1
Metabolite 33	1.284	111.948	[M-H]-	7.53	2.68664	0.260978	1
Metabolite 34	5.735	111.948	[M-H]-	16.2	0.765507	0.681981	1
Metabolite 35	1.612	112.041	[M-H]-	13.97	2.16868	0.338125	1
Metabolite 36	1.204	112.632	[M-H]-	21.39	1.12327	0.570275	1
Metabolite 37	1.31	112.897	[M-H2O-H]-	917.2	1.00384	0.605367	1
Metabolite 38	10.532	112.986	[M+Na-2H]-	3.43	1.64729	0.43883	1
Metabolite 39	1.214	112.986	[M+Na-2H]-	123	9.57714	0.00832435	1
Metabolite 40	11.651	112.987	[M+FA-H]-	36.35	13.9679	0.000926651	1
Metabolite 41	9.609	112.987	[M+Na-2H]-	4.28	0.373667	0.829582	1
Metabolite 42	11.651	113.009	[M-H]-	13.03	2.2587	0.323243	1
Metabolite 43	1.189	113.011	[M-H]-	22.68	11.8636	0.00265365	1
Metabolite 44	1.295	113.025	[M-H]-	46.94	4.53482	0.10358	1
Metabolite 45	6.421	113.098	[M-H]-	3.74	1.01059	0.603327	1
Metabolite 46	1.204	113.343	[M-H]-	20.87	0.848281	0.654332	1
Metabolite 47	9.964	113.927	[M-H]-	7.35	6.23855	0.0441891	1
Metabolite 48	9.381	113.927	[M-2H]-	6.55	2.29321	0.317714	1
Metabolite 49	11.689	113.927	[M-H]-	16.62	10.0901	0.00644115	1
Metabolite 50	1.215	114.99	[M-H]-	4.88	6.06975	0.0480806	1
Metabolite 51	4.618	115.041	[M-H]-	94.71	0.180653	0.913633	1
Metabolite 52	4.957	115.921	[M-H]-	6.51	8.99416	0.0111415	1
Metabolite 53	11.685	115.922	[M-H]-	18.37	11.1043	0.00387919	1
Metabolite 54	9.603	115.922	[M-H]-	8.17	10.9898	0.00410777	1
Metabolite 56	9.374	115.922	[M-H2O-H]-	7.76	1.34719	0.509873	1
Metabolite 57	1.694	116.036	[M-H]-	24.9	0.757939	0.684566	1
Metabolite 58	5.146	116.051	[M-H]-	40.34	5.58439	0.0612867	1
Metabolite 59	1.372	117.02	[M-H]-	6.24	0.00407879	0.997963	1
Metabolite 60	2.515	117.02	[M-H]-	38.52	4.25304	0.119252	1
Metabolite 61	5.1	117.056	[M+Na-2H]-	22.57	1.26017	0.532547	1
Metabolite 62	5.229	118.06	[M-H]-	173.5	0.11809	0.942664	1
Metabolite 63	1.377	118.9	[M+Na-2H]-	31.87	2.5691	0.276775	1
Metabolite 64	9.37	118.928	[M-H]-	6.96	11.4089	0.00333114	1
Metabolite 65	1.071	118.967	[M-H]-	4.08	2.72373	0.256182	1
Metabolite 66	1.297	119.035	[M-H]-	21.7	3.04907	0.217722	1
Metabolite 67	2.128	119.035	[M-H]-	24.63	4.63404	0.0985667	1
Metabolite 68	1.569	119.035	[M-H]-	24.72	2.4271	0.29714	1
Metabolite 69	1.768	119.036	[M-H]-	38.93	0.157406	0.924314	1
Metabolite 70	5.687	119.051	[M-H]-	10.31	1.54963	0.460788	1
Metabolite 71	6.011	119.051	[M-H]-	23.48	4.04484	0.132335	1
Metabolite 72	2.308	119.051	[M+Na-2H]-	5.74	0.5085	0.775498	1
Metabolite 73	1.277	120.013	[M+K-2H]-	5276.96	1.08296	0.581887	1
Metabolite 74	1.375	120.897	[M+Na-2H]-	10891.3	2.29841	0.316888	1
Metabolite 75	1.794	122.001	[M-H2O-H]-	8.79	3.06144	0.21638	1
Metabolite 76	9.217	122.986	[M-H]-	6.05	0.977121	0.613509	1
Metabolite 77	0.532	123.958	[M-H]-	16.52	11.4896	0.00319944	1
Metabolite 78	1.79	124.016	[M-H]-	37.15	0.724639	0.69606	1
Metabolite 79	5.241	124.041	[M-H]-	1050.9	2.02519	0.363276	1
Metabolite 80	1.38	124.992	[M-H]-	12.54	1.63563	0.441395	1
Metabolite 81	1.889	124.992	[M+K-2H]-	6.54	1.73072	0.420901	1
Metabolite 82	1.277	125.036	[M-H]-	8.04	1.25982	0.53264	1
Metabolite 83	1.286	126.004	[M-H2O-H]-	39.41	0.296808	0.862083	1
Metabolite 84	11.674	126.98	[M+Cl]-	105.68	0.416599	0.811964	1
Metabolite 85	5.385	127.052	[M+K-2H]-	8.26	0.128058	0.937978	1
Metabolite 86	1.278	127.052	[M-H2O-H]-	83.33	0.0367351	0.9818	1
Metabolite 87	9.48	127.252	[M-H]-	31948.5	1.29401	0.523611	1
Metabolite 88	11.652	128.036	[M-H]-	4.5	1.3812	0.501276	1
Metabolite 89	5.357	128.036	[M-H]-	4.64	1.20621	0.54711	1
Metabolite 90	2.136	128.036	[M-H]-	460.07	0.428229	0.807256	1
Metabolite 92	11.676	128.951	[M+K-2H]-	14.48	12.3153	0.00211718	1
Metabolite 93	9.371	128.951	[M+K-2H]-	6.43	2.05259	0.358331	1
Metabolite 94	9.599	128.951	[M+K-2H]-	6.68	11.4992	0.00318408	1
Metabolite 95	1.22	128.96	[M+K-2H]-	29.87	2.16087	0.339448	1
Metabolite 96	11.691	128.976	[M+Cl]-	22.8	1.39022	0.499019	1
Metabolite 97	1.32	129.02	[M-H]-	29.53	7.69115	0.0213741	1
Metabolite 98	5.538	129.057	[M-H]-	239.39	0.559789	0.755864	1
Metabolite 99	10.549	129.937	[M-H]-	2.76	12.3385	0.00209281	1
Metabolite 100	11.809	129.937	[M-H]-	6.43	0.852561	0.652933	1
Metabolite 101	11.41	129.937	[M-H]-	5.98	4.28874	0.117142	1
Metabolite 102	10.532	129.976	[M-H]-	1.24	5.1928	0.0745414	1
Metabolite 103	2.122	130.052	[M-H]-	7.27	4.5364	0.103498	1
Metabolite 104	5.54	130.059	[M-H]-	75.67	0.369296	0.831397	1
Metabolite 106	7.115	130.945	[M-H]-	2.89	10.1086	0.00638194	1
Metabolite 107	11.681	130.945	[M+Cl]-	19.39	11.5546	0.00309713	1
Metabolite 108	9.373	130.945	[M-H2O-H]-	9.14	4.72586	0.094144	1
Metabolite 109	5.121	130.945	[M+Cl]-	3.45	1.67673	0.432417	1
Metabolite 110	4.959	130.945	[M+Na-2H]-	5.36	2.14793	0.341651	1
Metabolite 111	9.977	130.945	[M+Na-2H]-	8.62	6.42373	0.0402814	1
Metabolite 112	5.699	131.072	[M-H]-	96.47	0.936774	0.626011	1
Metabolite 113	4.829	131.945	[M-H]-	3.46	3.12451	0.209663	1
Metabolite 114	5.831	132.075	[M-H]-	12.02	0.420619	0.810334	1
Metabolite 115	1.377	132.901	[M+Cl]-	107.54	5.39252	0.0674574	1
Metabolite 116	0.553	132.901	[M-H]-	5.33	5.27401	0.0715754	1
Metabolite 117	1.57	132.924	[M-H]-	1.24	1.43366	0.488297	1
Metabolite 118	4.957	132.924	[M-H]-	4.7	8.25054	0.0161591	1
Metabolite 119	4.818	132.924	[M-H]-	3.38	0.888634	0.641262	1
Metabolite 120	9.99	132.924	[M+Cl]-	5.44	1.5926	0.450995	1
Metabolite 121	9.603	132.924	[M-H]-	5.19	13.0792	0.00144507	1
Metabolite 122	11.684	132.924	[M+K-2H]-	12.67	10.5022	0.00524168	1
Metabolite 123	9.374	132.924	[M-2H]-	5.02	6.6037	0.0368151	1
Metabolite 125	1.362	132.947	[M-H]-	6.54	9.22829	0.00991068	1
Metabolite 126	1.882	133.051	[M+FA-H]-	13.35	4.6442	0.0980673	1
Metabolite 127	2.169	133.051	[M+Cl]-	9.37	1.07516	0.584159	1
Metabolite 128	1.461	133.924	[M-H]-	4.55	2.77766	0.249367	1
Metabolite 129	1.071	133.954	[M-H]-	1.87	0.774072	0.679067	1
Metabolite 130	5.183	134.038	[M-2H]-	4.35	1.06281	0.587779	1
Metabolite 131	5.374	134.061	[M+Na-2H]-	25.56	0.593979	0.743052	1
Metabolite 132	2.307	134.062	[M-H]-	5.78	1.60626	0.447925	1
Metabolite 133	9.375	134.896	[M-H]-	2.42	0.906731	0.635486	1
Metabolite 134	1.377	134.896	[M+Cl]-	243.66	3.62448	0.163288	1
Metabolite 135	10.644	134.896	[M-H]-	6.32	4.84865	0.0885377	1
Metabolite 136	0.546	134.896	[M+Cl]-	13.29	8.07697	0.0176242	1
Metabolite 137	1.455	134.896	[M-H]-	152.54	2.27346	0.320866	1
Metabolite 138	1.362	134.944	[M-H]-	24.24	8.69727	0.0129244	1
Metabolite 139	3.733	135.013	[M-H]-	4.59	4.35759	0.113178	1
Metabolite 140	1.373	135.031	[M-H]-	55.57	8.70649	0.012865	1
Metabolite 141	9.48	135.211	[M-H]-	28252.6	3.64791	0.161386	1
Metabolite 142	1.375	136.892	[M+Na-2H]-	297.05	2.98428	0.224891	1
Metabolite 143	11.616	137.963	[M-H2O-H]-	9.97	0.156268	0.92484	1
Metabolite 144	0.53	137.974	[M-H]-	8.34	5.07128	0.0792109	1
Metabolite 145	5.288	138.057	[M-H]-	6.43	1.43877	0.487052	1
Metabolite 146	5.61	139.041	[M-H2O-H]-	24.98	0.852222	0.653044	1
Metabolite 147	6.802	139.114	[M-H]-	2374.49	2.47618	0.289938	1
Metabolite 148	0.534	139.909	[M+Na-2H]-	44.2	1.69377	0.428749	1
Metabolite 149	1.374	140.919	[M-H]-	4.48	7.47206	0.0238486	1
Metabolite 150	11.681	140.996	[M+Cl]-	17.14	0.427696	0.807471	1
Metabolite 151	7.105	141.129	[M-H]-	12333.4	3.52631	0.171503	1
Metabolite 152	1.259	142.013	[M+Na-2H]-	4.37	0.192501	0.908236	1
Metabolite 153	3.824	142.051	[M-H]-	4.24	1.07209	0.585057	1
Metabolite 154	5.149	142.067	[M-H]-	49.52	2.84407	0.241222	1
Metabolite 155	4.95	142.93	[M-H2O-H]-	9.63	2.98451	0.224865	1
Metabolite 156	9.931	142.93	[M+Na-2H]-	3.67	2.99454	0.22374	1
Metabolite 157	1.457	142.976	[M-H]-	2.64	1.15129	0.562341	1
Metabolite 158	5.806	143.109	[M-H]-	1701.53	3.68631	0.158317	1
Metabolite 159	11.841	143.933	[M+Na-2H]-	7.04	1.40325	0.495778	1
Metabolite 160	5.579	144.013	[M-H]-	13.19	4.33412	0.114514	1
Metabolite 161	5.167	144.046	[M-2H]-	7.3	10.9228	0.00424763	1
Metabolite 162	2.82	144.924	[M-H]-	3.15	3.35585	0.186761	1
Metabolite 163	5.124	144.924	[M-H]-	13.91	2.34799	0.309129	1
Metabolite 164	9.728	144.924	[M-H]-	3.93	4.44222	0.108488	1
Metabolite 165	3.114	144.924	[M-H]-	3.51	8.53042	0.014049	1
Metabolite 166	4.48	144.924	[M-H]-	4.04	4.09612	0.128985	1
Metabolite 167	9.368	144.925	[M+K-2H]-	3.35	2.78811	0.248068	1
Metabolite 168	9.931	144.925	[M+Cl]-	6.04	2.02879	0.362621	1
Metabolite 169	1.749	145.015	[M-H]-	51.48	0.508641	0.775443	1
Metabolite 170	5.384	145.063	[M-H]-	28.03	0.329351	0.848169	1
Metabolite 171	1.151	145.099	[M-H]-	9.09	0.159448	0.923371	1
Metabolite 172	5.425	146.026	[M-H]-	9.9	0.249895	0.882543	1
Metabolite 173	1.864	146.029	[M-H]-	12.12	7.25173	0.026626	1
Metabolite 174	1.292	146.083	[M-H]-	19.17	1.92203	0.382505	1
Metabolite 175	1.721	146.083	[M-H]-	28.45	5.2518	0.0723745	1
Metabolite 176	6.624	146.959	[M+Na-2H]-	9.77	0.345535	0.841333	1
Metabolite 177	1.072	146.962	[M+Na-2H]-	42.3	3.52276	0.171807	1
Metabolite 178	1.902	146.984	[M+Cl]-	11.81	0.53269	0.766175	1
Metabolite 179	1.958	147.031	[M-H]-	13.39	0.428766	0.807039	1
Metabolite 180	1.319	147.031	[M+Na-2H]-	13.85	7.50557	0.0234524	1
Metabolite 181	5.727	147.046	[M-H2O-H]-	6.84	0.431886	0.805781	1
Metabolite 182	4.813	147.046	[M-H]-	11.18	1.45524	0.483057	1
Metabolite 183	1.279	147.067	[M-H]-	3.73	0.0151412	0.992458	1
Metabolite 184	1.913	147.959	[M-H]-	15.34	0.173623	0.91685	1
Metabolite 185	1.885	148.045	[M-2H]-	13698	1.88453	0.389744	1
Metabolite 186	1.351	148.865	[M+K-2H]-	15.72	3.02569	0.220282	1
Metabolite 187	1.902	148.981	[M+K-2H]-	3.74	0.740782	0.690464	1
Metabolite 188	10.02	149.01	[M-H]-	5.39	0.986271	0.610708	1
Metabolite 189	10.617	149.01	[M-H]-	7.35	0.31069	0.85612	1
Metabolite 190	9.365	149.01	[M-H]-	3.39	0.315692	0.853981	1
Metabolite 191	8.639	149.011	[M-H]-	4.22	4.38187	0.111812	1
Metabolite 192	6.622	149.098	[M-H]-	3.81	1.75072	0.416712	1
Metabolite 193	11.64	149.938	[M-H]-	3.37	0.748688	0.68774	1
Metabolite 194	10.608	150.01	[M-H]-	7.23	1.18464	0.553042	1
Metabolite 195	10.022	150.01	[M-H]-	5.51	0.558428	0.756378	1
Metabolite 196	7.94	150.01	[M-H]-	5.09	6.82057	0.0330318	1
Metabolite 197	1.305	150.024	[M+Na-2H]-	9.95	12.7883	0.00167127	1
Metabolite 198	5.078	150.057	[M-H]-	5.08	0.0224385	0.988843	1
Metabolite 199	1.301	150.887	[M+Cl]-	40.49	2.08973	0.351739	1
Metabolite 200	1.373	150.888	[M-H]-	57.54	2.52463	0.282998	1
Metabolite 201	1.45	151.008	[M+Cl]-	8.21	13.0328	0.00147895	1
Metabolite 202	1.918	151.008	[M-H]-	4.32	4.34802	0.113721	1
Metabolite 203	6.62	151.113	[M-H]-	688.75	2.97103	0.226386	1
Metabolite 204	1.367	151.875	[M-H2O-H]-	26874.6	0.20833	0.901077	1
Metabolite 205	1.33	152.049	[M-H]-	31.31	0.0499135	0.975352	1
Metabolite 206	6.704	152.117	[M-H]-	1583.46	3.00639	0.222418	1
Metabolite 207	1.3	152.885	[M+Na-2H]-	30.19	1.76481	0.413787	1
Metabolite 208	1.383	152.997	[M-H]-	4.05	0.737168	0.691713	1
Metabolite 209	5.797	153.093	[M-2H]-	22.53	4.37849	0.112002	1
Metabolite 210	1.366	153.869	[M+Na-2H]-	681.62	0.107493	0.947672	1
Metabolite 211	1.276	154.013	[M-H]-	148.45	5.13115	0.0768749	1
Metabolite 212	6.842	154.065	[M-H]-	5.01	0.656266	0.720267	1
Metabolite 213	1.307	154.93	[M+Cl]-	85.22	8.63563	0.013329	1
Metabolite 214	11.711	154.975	[M+Cl]-	194.12	0.509474	0.77512	1
Metabolite 215	1.628	154.997	[M-H]-	4.88	1.77809	0.411048	1
Metabolite 216	1.339	155.013	[M+Cl]-	10.44	4.67736	0.096455	1
Metabolite 217	1.383	155.047	[M-H]-	5.68	0.471873	0.789831	1
Metabolite 218	6.318	155.072	[M-H]-	18.11	2.73116	0.255233	1
Metabolite 219	1.366	155.866	[M-H]-	636.79	0.0235201	0.988309	1
Metabolite 220	1.901	155.953	[M-H]-	7.3	3.6274	0.163049	1
Metabolite 221	11.656	155.979	[M-H]-	10.9	3.86131	0.145053	1
Metabolite 222	1.268	156.029	[M-H]-	7.92	1.18034	0.554232	1
Metabolite 223	1.306	156.926	[M+K-2H]-	41.41	6.92319	0.0313796	1
Metabolite 224	1.373	156.926	[M-H]-	46.9	10.2029	0.00608777	1
Metabolite 225	11.668	157.012	[M-H]-	3.62	9.7131	0.00777727	1
Metabolite 226	1.902	157.013	[M+Na-2H]-	99.46	1.79973	0.406624	1
Metabolite 227	1.36	157.028	[M+Na-2H]-	23.7	2.55912	0.27816	1
Metabolite 228	6.629	157.088	[M-H]-	18.19	1.71401	0.424431	1
Metabolite 229	1.371	157.863	[M-H]-	189.15	2.36622	0.306325	1
Metabolite 230	1.637	157.902	[M+K-2H]-	37.99	4.95331	0.084024	1
Metabolite 231	1.901	158.016	[M-H]-	17.79	2.85953	0.239365	1
Metabolite 232	5.317	158.083	[M-H]-	7.95	4.84176	0.0888434	1
Metabolite 233	1.328	158.848	[M+Cl]-	13.76	7.8551	0.0196918	1
Metabolite 234	1.373	158.951	[M-H]-	1.56	2.13217	0.344355	1
Metabolite 235	11.652	158.979	[M-H]-	22.46	4.07062	0.13064	1
Metabolite 236	1.076	158.98	[M+Na-2H]-	297.92	5.42668	0.066315	1
Metabolite 237	6.202	159.104	[M-H]-	20.33	2.0237	0.363545	1
Metabolite 238	2.06	159.895	[M+Na-2H]-	6.76	2.16886	0.338095	1
Metabolite 239	10.545	159.948	[M-2H]-	8.57	7.09577	0.0287855	1
Metabolite 240	10.782	159.948	[M+Na-2H]-	6.48	0.0880031	0.956952	1
Metabolite 241	9.935	159.948	[M+FA-H]-	10.02	0.973765	0.614539	1
Metabolite 244	1.407	160.062	[M-2H]-	9.59	1.6986	0.427713	1
Metabolite 245	2.202	160.062	[M-H]-	17.13	0.6594	0.71914	1
Metabolite 246	1.324	160.843	[M+K-2H]-	446.72	3.3033	0.191733	1
Metabolite 247	1.075	160.977	[M+Cl]-	31.78	5.33449	0.0694433	1
Metabolite 248	2.772	161	[M+Cl]-	2.92	0.982357	0.611905	1
Metabolite 249	3.506	161	[M+Cl]-	2.47	0.646866	0.72366	1
Metabolite 250	4.832	161.046	[M-H]-	7.36	0.557131	0.756869	1
Metabolite 251	4.946	161.083	[M-H]-	9.28	1.5257	0.466336	1
Metabolite 252	1.072	161.949	[M-H2O-H]-	13.21	4.43362	0.108956	1
Metabolite 253	2.768	161.974	[M-H]-	4.8	1.75557	0.415703	1
Metabolite 254	3.507	161.974	[M-H]-	3.98	2.53169	0.282001	1
Metabolite 255	2.291	161.974	[M-2H]-	4.83	0.569673	0.752137	1
Metabolite 256	1.276	161.995	[M+Na-2H]-	9.16	1.05309	0.590641	1
Metabolite 257	5.071	162.02	[M-H]-	8.19	1.33049	0.514147	1
Metabolite 258	1.37	162.84	[M-H2O-H]-	843.18	14.5095	0.000706796	1
Metabolite 259	1.911	162.945	[M-H]-	2	1.22456	0.542114	1
Metabolite 260	2.77	162.997	[M+K-2H]-	3.93	0.777205	0.678004	1
Metabolite 261	3.506	162.997	[M+K-2H]-	2.63	3.80754	0.149006	1
Metabolite 262	1.357	163.026	[M+FA-H]-	4.79	4.21616	0.121471	1
Metabolite 263	5.182	163.041	[M-H2O-H]-	5.06	2.89072	0.235661	1
Metabolite 264	5.276	163.062	[M+FA-H]-	7.5	0.0818759	0.959889	1
Metabolite 265	3.821	163.062	[M-H]-	3.15	2.74579	0.253373	1
Metabolite 266	7.032	163.077	[M-H]-	5.02	1.49794	0.472852	1
Metabolite 267	1.374	163.841	[M+Cl]-	396.41	12.332	0.0020996	1
Metabolite 268	11.629	163.979	[M-H2O-H]-	15.1	4.29472	0.116792	1
Metabolite 269	1.276	163.992	[M-H2O-H]-	7.5	2.34845	0.309058	1
Metabolite 270	2.139	164.013	[M+Cl]-	3.76	1.21883	0.543668	1
Metabolite 271	5.774	164.036	[M-H2O-H]-	7.7	0.827764	0.661079	1
Metabolite 272	1.896	164.04	[M-H]-	4.56	1.00987	0.603544	1
Metabolite 273	2.057	164.949	[M-H]-	8.16	2.02566	0.363191	1
Metabolite 274	1.799	165.006	[M-H2O-H]-	54.33	3.22787	0.199102	1
Metabolite 275	1.328	165.042	[M+FA-H]-	3.56	7.77974	0.020448	1
Metabolite 276	10.617	165.042	[M+Na-2H]-	5.69	0.362562	0.834201	1
Metabolite 277	8.64	165.042	[M-H]-	3.69	4.55473	0.102554	1
Metabolite 278	10.021	165.042	[M+Na-2H]-	4.71	1.13019	0.568306	1
Metabolite 279	11.177	165.042	[M+Na-2H]-	7.3	0.554495	0.757867	1
Metabolite 280	7.93	165.042	[M+Na-2H]-	4.74	3.71887	0.155761	1
Metabolite 281	1.374	165.838	[M-H]-	926.3	12.2738	0.00216161	1
Metabolite 282	5.641	166.06	[M-H]-	1.84	0.965777	0.616999	1
Metabolite 283	10.026	167.039	[M-H]-	3.37	2.25139	0.324428	1
Metabolite 284	11.182	167.039	[M-H]-	3.92	0.769933	0.680473	1
Metabolite 285	10.614	167.039	[M-H]-	3.69	0.123046	0.940331	1
Metabolite 286	1.265	167.045	[M+Na-2H]-	3.66	1.43894	0.487011	1
Metabolite 287	6.671	167.109	[M-H]-	5526.34	2.37251	0.305363	1
Metabolite 288	1.374	167.835	[M-H]-	666.25	11.2808	0.00355137	1
Metabolite 289	1.79	168.025	[M-H]-	496.48	0.331464	0.847273	1
Metabolite 290	1.29	168.029	[M-H]-	11.22	0.133255	0.935544	1
Metabolite 291	1.333	168.044	[M-H]-	12.7	3.84311	0.146379	1
Metabolite 292	0.532	168.902	[M-H]-	4.33	0.472758	0.789481	1
Metabolite 293	6.011	169.125	[M-H]-	29.25	3.7284	0.15502	1
Metabolite 294	1.349	170.848	[M+FA-H]-	13.92	1.71801	0.423584	1
Metabolite 295	5.123	170.989	[M-H]-	3.96	3.95675	0.138294	1
Metabolite 296	1.343	171.007	[M-H]-	5.07	6.24647	0.0440146	1
Metabolite 297	3.094	171.028	[M-H]-	4.29	2.0926	0.351234	1
Metabolite 298	2.772	171.029	[M+FA-H]-	9.84	1.7261	0.421873	1
Metabolite 299	3.506	171.029	[M+FA-H]-	10.29	0.934077	0.626856	1
Metabolite 300	1.312	171.042	[M+FA-H]-	3.24	0.706069	0.702553	1
Metabolite 301	2.224	171.042	[M-H]-	3.15	0.0379638	0.981197	1
Metabolite 302	6.177	171.14	[M-H]-	9.97	4.40483	0.110536	1
Metabolite 303	1.378	171.862	[M-H]-	20.98	0.81325	0.665894	1
Metabolite 304	11.811	171.933	[M-H]-	5.32	2.42994	0.296719	1
Metabolite 305	10.555	171.933	[M-H]-	2.98	6.41805	0.0403959	1
Metabolite 306	1.916	171.948	[M-H2O-H]-	63.11	6.81056	0.0331975	1
Metabolite 307	11.711	171.948	[M+Cl]-	4.61	1.39337	0.498235	1
Metabolite 308	9.93	171.948	[M+FA-H]-	2.24	0.70709	0.702195	1
Metabolite 309	1.262	172.024	[M+FA-H]-	68.78	0.142399	0.931276	1
Metabolite 310	1.347	172.843	[M+Cl]-	407.17	0.82346	0.662503	1
Metabolite 311	1.91	172.987	[M-H]-	5.49	0.39356	0.821371	1
Metabolite 312	9.95	173.927	[M-H]-	4.59	0.491198	0.782236	1
Metabolite 313	10.792	173.927	[M-H]-	4.23	0.575178	0.75007	1
Metabolite 314	9.732	173.927	[M-H]-	3.52	8.40163	0.0149833	1
Metabolite 315	3.116	173.927	[M-H]-	3.36	3.40404	0.182315	1
Metabolite 316	0.536	173.928	[M+Cl]-	11.25	1.43329	0.488387	1
Metabolite 317	2.853	173.928	[M-H]-	3.2	0.147862	0.928736	1
Metabolite 318	10.545	173.928	[M+Na-2H]-	4.02	5.11276	0.0775851	1
Metabolite 319	1.848	174.042	[M-H]-	31.8	1.77032	0.412649	1
Metabolite 320	5.964	174.057	[M-H]-	9.84	2.58937	0.273985	1
Metabolite 322	5.088	174.061	[M-H]-	19.12	15.6396	0.00040171	1
Metabolite 323	1.074	174.273	[M-2H]2-	11029.9	0.638507	0.726691	1
Metabolite 324	1.347	174.84	[M+K-2H]-	94.09	0.743346	0.68958	1
Metabolite 325	1.086	174.909	[M-H]-	14.23	12.5692	0.00186477	1
Metabolite 326	1.072	174.957	[M+K-2H]-	350.24	9.76962	0.00756058	1
Metabolite 327	5.23	174.988	[M-H2O-H]-	20.98	7.17418	0.0276788	1
Metabolite 328	5.276	175.015	[M-H2O-H]-	27.25	1.5011	0.472107	1
Metabolite 329	5.625	175.062	[M+FA-H]-	10.79	0.443284	0.801202	1
Metabolite 330	0.536	175.073	[M-H]-	9.4	2.24981	0.324683	1
Metabolite 331	1.312	175.092	[M-H]-	13.65	0.999152	0.606788	1
Metabolite 332	1.074	175.645	[M-H]-	29585.1	0.173236	0.917027	1
Metabolite 333	0.536	175.867	[M+FA-H]-	13.49	7.27571	0.0263087	1
Metabolite 334	11.81	175.926	[M-H]-	4.8	3.91717	0.141058	1
Metabolite 335	1.28	176.011	[M+Cl]-	9.78	3.18273	0.203647	1
Metabolite 336	1.24	176.04	[M-H]-	12126.1	1.29653	0.522952	1
Metabolite 337	1.348	176.837	[M+Cl]-	61.4	1.41079	0.493914	1
Metabolite 338	1.366	176.937	[M-H2O-H]-	15.29	6.85335	0.0324948	1
Metabolite 339	5.275	177.013	[M-H]-	7.78	0.362467	0.83424	1
Metabolite 340	1.395	177.034	[M-H2O-H]-	17.56	6.42155	0.0403254	1
Metabolite 341	1.903	177.943	[M-H]-	12.61	1.64497	0.439339	1
Metabolite 342	1.083	177.953	[M-H]-	5.42	3.226	0.199289	1
Metabolite 343	1.281	178.008	[M+FA-H]-	4.37	1.4715	0.479147	1
Metabolite 344	1.356	178.834	[M+K-2H]-	31.57	0.465556	0.79233	1
Metabolite 345	1.914	178.922	[M-H2O-H]-	6.69	2.94675	0.229151	1
Metabolite 346	1.072	178.95	[M-2H]-	40.78	6.99141	0.0303274	1
Metabolite 347	7.26	179.145	[M+Na-2H]-	380.65	6.03574	0.0489053	1
Metabolite 348	5.244	179.884	[M-H2O-H]-	7.49	5.85553	0.0535166	1
Metabolite 349	5.735	179.884	[M+FA-H]-	23.67	0.23893	0.887395	1
Metabolite 350	2.048	179.904	[M+Na-2H]-	5.52	5.93225	0.0515024	1
Metabolite 351	1.364	180.843	[M-H]-	23.64	0.197242	0.906086	1
Metabolite 352	1.908	180.922	[M-2H]-	7.8	0.187508	0.910507	1
Metabolite 353	1.212	180.974	[M+Na-2H]-	142.56	9.56606	0.00837059	1
Metabolite 354	11.724	180.975	[M-2H]-	45.9	0.964253	0.617469	1
Metabolite 355	1.19	181.024	[M-H]-	4.01	10.2758	0.00587003	1
Metabolite 356	10.61	181.036	[M+K-2H]-	3.13	1.30886	0.519737	1
Metabolite 357	11.173	181.037	[M+K-2H]-	3.48	0.152967	0.926368	1
Metabolite 358	7.93	181.037	[M+K-2H]-	3.42	1.58324	0.453109	1
Metabolite 359	10.026	181.037	[M+K-2H]-	3.05	1.94928	0.377327	1
Metabolite 360	3.848	181.038	[M-H]-	4.61	1.21341	0.545143	1
Metabolite 361	1.292	181.039	[M-H]-	34.1	2.51142	0.284873	1
Metabolite 362	5.184	181.052	[M-H]-	13.71	1.48198	0.476642	1
Metabolite 363	6.353	181.125	[M+Na-2H]-	5792.71	0.573843	0.750571	1
Metabolite 364	1.914	181.92	[M-H]-	95.15	0.302647	0.85957	1
Metabolite 365	1.287	181.967	[M+K-2H]-	92.97	1.27652	0.528211	1
Metabolite 366	1.074	182.947	[M-H]-	4.95	4.5971	0.100404	1
Metabolite 367	1.21	182.978	[M-H]-	8.38	5.08684	0.078597	1
Metabolite 368	1.355	183.007	[M+Na-2H]-	3.14	4.44289	0.108452	1
Metabolite 369	1.799	183.017	[M-H]-	9.3	3.12868	0.209226	1
Metabolite 370	4.619	183.029	[M-H]-	6.38	0.947511	0.62266	1
Metabolite 371	5.61	183.031	[M-H]-	125.43	0.445961	0.800131	1
Metabolite 372	1.292	183.037	[M+Na-2H]-	9.12	1.47175	0.479085	1
Metabolite 373	7.057	183.104	[M-H]-	7.04	5.24744	0.0725324	1
Metabolite 374	6.786	183.14	[M-H]-	560.14	1.19955	0.548936	1
Metabolite 375	6.153	183.14	[M-H]-	1962	4.92451	0.0852423	1
Metabolite 376	7.14	183.14	[M-H2O-H]-	1300.9	1.08783	0.580471	1
Metabolite 377	0.534	183.899	[M-H]-	68.98	2.16566	0.338636	1
Metabolite 378	1.905	183.916	[M+Cl]-	85.57	1.02039	0.60038	1
Metabolite 379	1.287	183.964	[M-H]-	19.55	0.450982	0.798124	1
Metabolite 380	5.689	184.917	[M-H]-	6.01	0.398247	0.819449	1
Metabolite 381	2.057	184.956	[M-H]-	6.22	1.2472	0.53601	1
Metabolite 382	1.896	185.013	[M-H]-	3.79	0.038667	0.980852	1
Metabolite 383	1.367	185.023	[M-H]-	3.33	0.402722	0.817617	1
Metabolite 384	4.784	185.044	[M-H]-	4.37	7.54487	0.0229961	1
Metabolite 385	5.276	185.044	[M-H]-	28.94	0.784044	0.675689	1
Metabolite 386	8.984	185.119	[M-H]-	6.52	0.633104	0.728657	1
Metabolite 387	6.802	185.119	[M+FA-H]-	43.26	3.69211	0.157859	1
Metabolite 388	3.103	185.964	[M-H]-	5.75	0.232003	0.890474	1
Metabolite 389	3.507	185.964	[M-H2O-H]-	9.54	2.56249	0.277691	1
Metabolite 390	2.78	185.964	[M-2H]-	14.24	0.667467	0.716245	1
Metabolite 391	1.947	185.964	[M-H2O-H]-	3.17	11.6917	0.00289182	1
Metabolite 392	2.137	185.995	[M+Cl]-	4.94	0.358188	0.836027	1
Metabolite 393	1.273	186.04	[M+FA-H]-	30.62	1.82443	0.401634	1
Metabolite 394	1.895	186.047	[M-2H]-	4.8	5.16123	0.0757275	1
Metabolite 395	5.152	186.057	[M-H]-	25.58	1.96223	0.374892	1
Metabolite 396	2.295	186.994	[M-H]-	5.46	0.218846	0.896351	1
Metabolite 397	1.89	187.003	[M+K-2H]-	9.75	1.45991	0.481931	1
Metabolite 398	5.734	187.008	[M+Cl]-	2885.83	0.187076	0.910703	1
Metabolite 399	5.544	187.016	[M+Cl]-	17.3	1.13777	0.566156	1
Metabolite 400	1.342	187.039	[M+Cl]-	15.76	5.19279	0.0745417	1
Metabolite 401	1.895	187.043	[M-H]-	11.11	4.28321	0.117466	1
Metabolite 402	5.227	187.062	[M-H]-	9.19	1.5995	0.449442	1
Metabolite 403	1.269	187.121	[M-H]-	4.76	2.12665	0.345305	1
Metabolite 404	5.885	187.135	[M-H]-	12.3	3.61104	0.164389	1
Metabolite 405	6.55	187.135	[M-H]-	9.78	2.91019	0.233378	1
Metabolite 406	6.847	187.135	[M-H2O-H]-	53.49	3.39735	0.182926	1
Metabolite 407	7.106	187.135	[M-H]-	54.54	6.30412	0.0427639	1
Metabolite 408	2.236	188.058	[M-H]-	5.91	2.2872	0.31867	1
Metabolite 409	5.497	188.094	[M-H]-	10.52	1.84795	0.396938	1
Metabolite 410	7.185	188.139	[M-H]-	1456.75	6.30369	0.0427731	1
Metabolite 411	1.379	188.867	[M+K-2H]-	20.02	3.75909	0.152659	1
Metabolite 412	1.893	188.951	[M+Cl]-	40.97	7.27291	0.0263456	1
Metabolite 413	6.626	188.953	[M+Cl]-	56.36	1.14263	0.564782	1
Metabolite 414	1.078	188.99	[M-H]-	6.66	4.64723	0.097919	1
Metabolite 415	5.736	189.004	[M+K-2H]-	133.89	0.299527	0.860912	1
Metabolite 416	1.277	189.006	[M-H]-	6.58	0.303791	0.859078	1
Metabolite 417	5.588	189.012	[M-H2O-H]-	14.54	3.51074	0.172843	1
Metabolite 418	3.113	189.021	[M-H]-	6.73	1.06419	0.587374	1
Metabolite 419	2.305	189.042	[M-H]-	8	9.11625	0.0104817	1
Metabolite 420	1.882	189.951	[M-H]-	7.25	6.33802	0.0420453	1
Metabolite 421	1.287	189.99	[M+Cl]-	7.43	5.42761	0.0662842	1
Metabolite 422	4.609	190.052	[M-H2O-H]-	890.09	2.64304	0.26673	1
Metabolite 423	5.272	190.055	[M+FA-H]-	1261.45	2.59476	0.273246	1
Metabolite 424	6.624	190.95	[M+K-2H]-	35.02	1.12072	0.571003	1
Metabolite 425	1.916	190.951	[M+K-2H]-	17.89	4.33519	0.114453	1
Metabolite 426	1.4	190.966	[M-2H]-	3.45	2.96835	0.22669	1
Metabolite 427	4.986	190.983	[M-H]-	28.38	11.2055	0.00368764	1
Metabolite 428	11.83	191.92	[M+Na-2H]-	8.41	0.303625	0.859149	1
Metabolite 429	1.915	191.949	[M+Cl]-	78.44	0.101946	0.950304	1
Metabolite 430	3.502	191.959	[M-H2O-H]-	3.74	3.03111	0.219686	1
Metabolite 431	2.77	191.959	[M-H]-	3.61	6.24468	0.0440541	1
Metabolite 432	1.268	191.996	[M+Cl]-	19.65	0.644541	0.724502	1
Metabolite 433	5.648	192.068	[M+Na-2H]-	8.68	0.190648	0.909078	1
Metabolite 434	2.786	193.012	[M-H]-	14.92	1.50669	0.47079	1
Metabolite 435	6.003	193.087	[M-H]-	18.95	1.6266	0.443393	1
Metabolite 436	10.095	193.088	[M-H]-	4.88	1.38662	0.499918	1
Metabolite 437	8.434	193.101	[M-H]-	6.6	0.935603	0.626378	1
Metabolite 438	6.905	193.101	[M-H]-	42.15	6.21679	0.0446727	1
Metabolite 439	1.373	193.817	[M+K-2H]-	431.26	6.75207	0.0341828	1
Metabolite 440	11.66	193.928	[M-H]-	2.81	5.15643	0.0759094	1
Metabolite 441	11.621	193.953	[M+K-2H]-	3.94	4.0949	0.129063	1
Metabolite 442	5.075	194.047	[M-H]-	30.04	0.638726	0.726612	1
Metabolite 443	6.031	194.047	[M+K-2H]-	17.86	3.38139	0.184391	1
Metabolite 444	4.943	194.047	[M-2H]-	25.75	1.24876	0.535593	1
Metabolite 445	1.267	194.104	[M-2H]-	18.78	0.728424	0.694744	1
Metabolite 446	1.366	194.948	[M-H]-	9.19	6.32166	0.0423906	1
Metabolite 447	6.621	195.104	[M+FA-H]-	54.05	3.06289	0.216222	1
Metabolite 448	5.207	195.115	[M-H]-	3337.5	1.1826	0.553606	1
Metabolite 449	7.86	195.14	[M-H]-	434.76	7.31545	0.0257911	1
Metabolite 450	7.264	195.14	[M+K-2H]-	2175.66	1.61644	0.445651	1
Metabolite 451	1.374	195.812	[M+K-2H]-	6050.93	7.1947	0.0273963	1
Metabolite 452	0.543	195.907	[M+K-2H]-	8.88	10.6698	0.0048203	1
Metabolite 453	3.506	195.935	[M-H]-	7.35	0.233493	0.889811	1
Metabolite 454	11.624	195.949	[M-H2O-H]-	13.13	4.86919	0.0876331	1
Metabolite 455	2.138	196.024	[M+FA-H]-	26.75	0.206987	0.901682	1
Metabolite 456	1.298	196.075	[M+Na-2H]-	126.2	2.55554	0.278659	1
Metabolite 457	6.54	196.106	[M-H]-	35.59	4.40985	0.110259	1
Metabolite 458	1.219	196.948	[M+K-2H]-	37.5	4.43436	0.108916	1
Metabolite 459	1.347	197.023	[M+Cl]-	26.6	1.61977	0.444909	1
Metabolite 460	2.261	197.033	[M-H]-	3.13	0.955284	0.620244	1
Metabolite 461	5.626	197.044	[M+K-2H]-	107.96	0.217387	0.897005	1
Metabolite 462	5.538	197.044	[M+FA-H]-	68.76	0.986811	0.610544	1
Metabolite 463	3.27	197.058	[M-H]-	3.62	5.47042	0.0648805	1
Metabolite 464	6.348	197.156	[M+Na-2H]-	7.91	3.24424	0.19748	1
Metabolite 465	1.374	197.809	[M-H2O-H]-	8979.23	6.58267	0.0372042	1
Metabolite 466	1.298	198.073	[M-H2O-H]-	38.93	1.57729	0.454459	1
Metabolite 467	2.832	198.076	[M-H]-	4.97	1.19477	0.550248	1
Metabolite 468	3.114	198.076	[M-H]-	8.78	1.11733	0.571973	1
Metabolite 469	6.111	198.115	[M-H]-	15204.6	0.57914	0.748585	1
Metabolite 470	2.061	198.886	[M-H]-	6.51	0.41464	0.81276	1
Metabolite 471	9.606	198.933	[M-H]-	7.75	11.0444	0.00399698	1
Metabolite 472	6.009	199.008	[M-H]-	25.69	3.52903	0.17127	1
Metabolite 473	1.347	199.02	[M+FA-H]-	8.57	1.65925	0.436212	1
Metabolite 474	1.264	199.035	[M-2H]-	8.07	0.777411	0.677934	1
Metabolite 475	1.414	199.039	[M+K-2H]-	52.63	3.44976	0.178195	1
Metabolite 476	5.696	199.06	[M-H2O-H]-	8.37	1.49888	0.47263	1
Metabolite 477	1.155	199.071	[M+Na-2H]-	4.39	1.57845	0.454197	1
Metabolite 478	10.095	199.098	[M+Na-2H]-	13.12	3.91927	0.140909	1
Metabolite 479	6.029	199.099	[M-H]-	10.92	2.0244	0.363419	1
Metabolite 480	1.373	199.806	[M-H]-	1112.94	7.34435	0.0254211	1
Metabolite 481	1.379	199.817	[M-H]-	319.73	8.68989	0.0129722	1
Metabolite 482	1.373	199.862	[M-H]-	4.77	2.01873	0.36445	1
Metabolite 483	1.827	199.884	[M+Na-2H]-	2.98	2.98991	0.224259	1
Metabolite 484	1.918	199.953	[M-H]-	3.24	3.28347	0.193644	1
Metabolite 485	1.347	199.97	[M-H]-	4.67	4.29102	0.117009	1
Metabolite 486	4.8	199.979	[M-H]-	5.03	3.21176	0.200713	1
Metabolite 487	5.276	199.98	[M-H2O-H]-	9.26	3.66519	0.159998	1
Metabolite 488	1.9	199.98	[M-2H]-	2.71	3.89258	0.142803	1
Metabolite 489	6.026	200.002	[M-H]-	6.01	2.85304	0.240144	1
Metabolite 490	1.272	200.025	[M+FA-H]-	4.23	1.27822	0.527762	1
Metabolite 491	5.53	200.076	[M-H]-	11.68	0.0584404	0.971203	1
Metabolite 492	5.726	200.86	[M-H]-	21.06	5.9298	0.0515657	1
Metabolite 493	2.287	200.951	[M+K-2H]-	4.95	0.462174	0.793671	1
Metabolite 494	6.249	201.024	[M-H]-	177.06	5.03269	0.0807543	1
Metabolite 495	1.413	201.036	[M+K-2H]-	108.42	3.67446	0.159258	1
Metabolite 496	1.895	201.04	[M+Na-2H]-	221.04	1.17931	0.554519	1
Metabolite 497	5.643	201.114	[M-H2O-H]-	8.22	0.104226	0.949222	1
Metabolite 498	1.363	201.137	[M-H]-	9.15	1.34258	0.511048	1
Metabolite 499	7.074	201.151	[M-H2O-H]-	9.78	8.24972	0.0161657	1
Metabolite 500	1.372	201.803	[M-H]-	544.21	7.1425	0.0281206	1
Metabolite 501	1.375	201.856	[M-H]-	2.53	0.273918	0.872006	1
Metabolite 502	1.908	201.959	[M-H]-	5.07	14.3754	0.000755816	1
Metabolite 503	1.267	202.04	[M+FA-H]-	188.99	1.55369	0.459854	1
Metabolite 504	2.304	202.05	[M+Na-2H]-	361.81	1.75937	0.414913	1
Metabolite 505	5.634	202.052	[M+Cl]-	65.2	5.16104	0.0757345	1
Metabolite 506	5.942	202.092	[M-H]-	352.76	10.7447	0.00464317	1
Metabolite 507	5.78	202.11	[M-H]-	537.76	0.235664	0.888845	1
Metabolite 508	11.669	202.93	[M-H]-	2.42	5.06711	0.0793762	1
Metabolite 509	1.072	202.952	[M-H]-	3.02	0.416524	0.811994	1
Metabolite 510	3.506	202.966	[M-H2O-H]-	4.9	1.18382	0.55327	1
Metabolite 511	2.776	202.967	[M-H2O-H]-	8.4	0.865263	0.6488	1
Metabolite 512	3.102	202.967	[M+Cl]-	4.21	1.61881	0.445122	1
Metabolite 513	5.341	203.003	[M-H2O-H]-	10.95	7.09035	0.0288635	1
Metabolite 514	5.576	203.003	[M+Na-2H]-	29.68	0.431174	0.806068	1
Metabolite 515	1.9	203.016	[M-2H]-	25.65	0.767466	0.681313	1
Metabolite 516	1.28	203.022	[M+Cl]-	111.17	0.615919	0.734945	1
Metabolite 517	5.145	203.136	[M-H]-	14903.8	9.61739	0.00815852	1
Metabolite 518	1.372	203.8	[M-H]-	155.73	6.09844	0.047396	1
Metabolite 519	0.542	203.846	[M-H]-	7.87	6.48288	0.0391076	1
Metabolite 520	2.052	203.948	[M+FA-H]-	3.72	3.70401	0.156922	1
Metabolite 521	1.298	204.005	[M+K-2H]-	21.44	0.671221	0.714902	1
Metabolite 522	1.276	204.025	[M-H]-	14.57	0.986785	0.610552	1
Metabolite 523	5.971	204.068	[M+FA-H]-	7.05	0.487036	0.783865	1
Metabolite 524	5.462	204.068	[M-H]-	13.97	8.88566	0.0117626	1
Metabolite 525	2.769	204.967	[M-H]-	8.21	1.65401	0.437358	1
Metabolite 526	2.289	204.967	[M-H]-	4.03	0.101707	0.950418	1
Metabolite 527	3.506	204.967	[M-H]-	10.31	0.83546	0.65854	1
Metabolite 528	1.072	204.968	[M-H]-	26.37	1.51392	0.469091	1
Metabolite 529	4.505	204.982	[M-H]-	25.15	5.79455	0.0551734	1
Metabolite 530	4.973	204.983	[M-H]-	5.4	4.67644	0.096499	1
Metabolite 531	1.927	204.995	[M-H]-	4.99	2.30576	0.315725	1
Metabolite 532	1.875	204.995	[M-H]-	4.84	4.4825	0.106326	1
Metabolite 533	1.28	205.019	[M+K-2H]-	29.2	0.517138	0.772156	1
Metabolite 534	1.284	205.841	[M-H2O-H]-	61.95	0.290241	0.864918	1
Metabolite 535	11.806	205.935	[M-H]-	2.47	1.0537	0.590463	1
Metabolite 536	6.789	205.943	[M+Cl]-	8.93	1.02446	0.599157	1
Metabolite 537	3.507	205.964	[M-H]-	21.98	1.50395	0.471434	1
Metabolite 538	2.769	205.964	[M-H]-	16.64	1.29106	0.524385	1
Metabolite 539	11.627	205.974	[M+Cl]-	5.6	6.58989	0.0370702	1
Metabolite 540	1.295	206.002	[M+K-2H]-	6.4	0.326117	0.849542	1
Metabolite 541	1.276	206.105	[M-2H]-	334.75	0.753824	0.685976	1
Metabolite 542	1.381	206.871	[M-H]-	8.31	9.33913	0.00937635	1
Metabolite 543	5.275	207.026	[M+Na-2H]-	4.32	0.905306	0.635939	1
Metabolite 544	4.609	207.078	[M-2H]-	3.1	2.74337	0.25368	1
Metabolite 545	4.955	207.089	[M-H]-	4.81	3.31054	0.191041	1
Metabolite 546	7.759	207.117	[M-H]-	10235.2	3.13709	0.208348	1
Metabolite 547	1.478	207.791	[M-H]-	3325.1	1.48693	0.475464	1
Metabolite 548	1.353	207.812	[M-H]-	2686.82	1.22092	0.5431	1
Metabolite 549	1.242	207.837	[M-H]-	52.7	3.6635	0.160133	1
Metabolite 550	6.789	207.94	[M+K-2H]-	4.17	1.58283	0.453203	1
Metabolite 551	11.628	207.969	[M+K-2H]-	80.59	4.71076	0.0948575	1
Metabolite 552	1.265	208.001	[M-H]-	11.45	0.716213	0.698999	1
Metabolite 553	5.278	208.953	[M+Cl]-	5.38	1.75534	0.41575	1
Metabolite 554	1.894	208.975	[M-2H]-	5.47	0.0366927	0.981821	1
Metabolite 555	1.317	209.032	[M-H]-	6.53	8.34103	0.0154443	1
Metabolite 556	5.229	209.045	[M-H]-	4.72	2.56138	0.277846	1
Metabolite 557	5.585	209.046	[M-H]-	14.31	5.16227	0.0756879	1
Metabolite 558	1.433	209.068	[M+Cl]-	40.77	3.91413	0.141273	1
Metabolite 559	6.945	209.156	[M-H]-	4.53	1.09525	0.578321	1
Metabolite 560	1.399	209.788	[M-H]-	2052.37	1.67971	0.431774	1
Metabolite 561	1.351	209.809	[M-H]-	120.39	1.48445	0.476055	1
Metabolite 562	1.314	210.066	[M+Cl]-	39.75	1.01443	0.60217	1
Metabolite 563	0.531	210.918	[M-H]-	8.84	8.14677	0.0170197	1
Metabolite 564	3.507	210.974	[M-H]-	3.97	1.75802	0.415193	1
Metabolite 565	2.771	210.974	[M+K-2H]-	5.06	0.870771	0.647015	1
Metabolite 566	1.171	210.984	[M-H]-	5.94	4.46291	0.107372	1
Metabolite 567	6.802	211.037	[M-H]-	11.28	0.971171	0.615337	1
Metabolite 568	5.63	211.063	[M-H]-	9.13	0.663523	0.717659	1
Metabolite 569	6.074	211.063	[M-H]-	5.46	0.140081	0.932356	1
Metabolite 570	6.627	211.098	[M-H]-	20.91	2.28071	0.319706	1
Metabolite 571	5.758	211.099	[M-H]-	54.33	3.61897	0.163738	1
Metabolite 572	7.452	211.172	[M-H2O-H]-	6.71	1.35685	0.507416	1
Metabolite 573	1.302	211.786	[M-H]-	2267.49	0.460501	0.794335	1
Metabolite 574	1.351	211.806	[M-H]-	102.81	1.11974	0.571284	1
Metabolite 575	1.379	211.875	[M-H2O-H]-	12.19	4.18885	0.123141	1
Metabolite 576	1.275	212.022	[M-H]-	11.04	1.77153	0.412399	1
Metabolite 577	1.314	212.064	[M+FA-H]-	281.15	2.0854	0.352501	1
Metabolite 578	1.284	212.841	[M-H2O-H]-	54.3	2.47305	0.290391	1
Metabolite 579	1.299	212.888	[M-H2O-H]-	18.93	9.84496	0.00728104	1
Metabolite 580	4.787	212.912	[M-H]-	4.55	0.471291	0.790061	1
Metabolite 581	2.053	213.002	[M+Na-2H]-	5.16	7.07885	0.0290301	1
Metabolite 582	5.275	213.007	[M-H]-	15.5	1.64171	0.440055	1
Metabolite 583	3.113	213.011	[M+FA-H]-	3.44	0.678513	0.7123	1
Metabolite 584	2.85	213.011	[M-2H]-	4.84	0.455628	0.796272	1
Metabolite 585	1.338	213.018	[M-H]-	38.06	1.05502	0.590073	1
Metabolite 586	5.581	213.02	[M+Cl]-	115.36	2.36746	0.306134	1
Metabolite 587	6.528	213.024	[M-H]-	93.96	0.70221	0.70391	1
Metabolite 588	5.316	213.027	[M-H]-	5.48	0.68829	0.708826	1
Metabolite 589	1.268	213.051	[M+FA-H]-	331.17	2.00866	0.36629	1
Metabolite 590	1.156	213.087	[M+Cl]-	8.07	0.739788	0.690808	1
Metabolite 591	6.19	213.114	[M-H]-	26.12	1.61329	0.446353	1
Metabolite 592	6.931	213.151	[M-H]-	14.47	1.73169	0.420696	1
Metabolite 593	7.192	213.151	[M-H]-	32.03	3.66127	0.160312	1
Metabolite 594	1.351	213.803	[M-H]-	200.89	0.7545	0.685745	1
Metabolite 595	1.928	213.891	[M+Cl]-	5.49	5.9812	0.0502573	1
Metabolite 596	5.277	214	[M-H]-	12.13	2.15034	0.341239	1
Metabolite 597	6.545	214.02	[M-2H]-	13.24	0.337521	0.844711	1
Metabolite 598	5.041	214.074	[M-H]-	73.96	0.563399	0.7545	1
Metabolite 599	1.32	214.102	[M-H]-	60.25	2.49413	0.287347	1
Metabolite 600	1.298	214.886	[M-H]-	8.96	9.07217	0.0107153	1
Metabolite 601	1.319	214.968	[M-H]-	58.88	0.0572077	0.971801	1
Metabolite 602	5.325	215.003	[M-H]-	37.39	1.65836	0.436407	1
Metabolite 603	5.488	215.017	[M+K-2H]-	40.32	0.591449	0.743993	1
Metabolite 604	6.568	215.029	[M-H]-	21.7	1.0469	0.592474	1
Metabolite 605	1.318	215.034	[M+Cl]-	18901.8	0.260975	0.877667	1
Metabolite 606	9.416	215.166	[M-H]-	6.8	0.257849	0.87904	1
Metabolite 607	7.577	215.166	[M-H]-	46.58	3.85381	0.145598	1
Metabolite 608	9.141	215.166	[M-H]-	5.3	0.199272	0.905167	1
Metabolite 610	1.387	215.905	[M+Cl]-	14.74	6.96403	0.0307454	1
Metabolite 611	1.298	215.915	[M+Cl]-	14.09	3.69565	0.15758	1
Metabolite 612	1.316	215.97	[M-H]-	14.49	2.92789	0.231322	1
Metabolite 614	1.125	216.938	[M+FA-H]-	5.28	1.13179	0.56785	1
Metabolite 615	2.515	216.946	[M-H]-	3.7	1.76481	0.413787	1
Metabolite 616	5.277	216.982	[M-H2O-H]-	14.22	0.0559525	0.972411	1
Metabolite 617	1.894	217.013	[M+K-2H]-	9.48	0.292668	0.863869	1
Metabolite 618	6.061	217.019	[M+K-2H]-	22.32	4.65206	0.097683	1
Metabolite 619	2.771	217.022	[M-H]-	4.56	1.58831	0.451963	1
Metabolite 620	3.506	217.022	[M-H]-	4.14	0.866231	0.648486	1
Metabolite 622	6.621	217.085	[M+Na-2H]-	55.98	2.30177	0.316356	1
Metabolite 623	1.924	217.897	[M+Cl]-	7.16	3.07772	0.214626	1
Metabolite 624	1.387	217.903	[M+K-2H]-	9.39	2.16216	0.339229	1
Metabolite 625	1.298	217.911	[M+K-2H]-	7.18	3.74815	0.153497	1
Metabolite 626	1.323	218.034	[M-H]-	289.56	0.327396	0.848999	1
Metabolite 627	1.277	218.876	[M+K-2H]-	5.2	2.21124	0.331006	1
Metabolite 628	11.786	218.973	[M-H]-	11.17	0.198022	0.905733	1
Metabolite 629	5.278	218.982	[M+FA-H]-	9.19	1.11619	0.572299	1
Metabolite 630	1.923	218.983	[M-H]-	9.82	3.16717	0.205238	1
Metabolite 631	1.279	218.995	[M-H]-	3.49	1.21673	0.544241	1
Metabolite 632	5.227	218.998	[M+FA-H]-	31.2	2.25101	0.324488	1
Metabolite 633	2.775	219.01	[M+FA-H]-	4.62	0.106423	0.948179	1
Metabolite 634	5.788	219.065	[M+Na-2H]-	10.71	2.34619	0.309407	1
Metabolite 635	3.669	219.079	[M-H]-	4.6	2.22581	0.328603	1
Metabolite 636	5.152	219.079	[M+Na-2H]-	4.53	6.98006	0.0305	1
Metabolite 637	4.721	219.853	[M+Cl]-	7.89	2.92547	0.231602	1
Metabolite 638	1.346	219.867	[M+Cl]-	12.22	7.99365	0.0183738	1
Metabolite 639	1.296	219.907	[M-H]-	1.89	5.08514	0.078664	1
Metabolite 640	2.102	219.925	[M-H]-	3.23	0.148398	0.928487	1
Metabolite 641	1.29	219.933	[M+Cl]-	6.22	7.23324	0.0268733	1
Metabolite 642	2.515	219.944	[M-H]-	4.31	4.79447	0.090969	1
Metabolite 643	6.074	219.949	[M+Cl]-	11.61	5.3754	0.0680374	1
Metabolite 644	11.623	219.953	[M+K-2H]-	6.67	1.44508	0.485519	1
Metabolite 645	4.774	219.98	[M-H]-	3.82	5.93091	0.0515369	1
Metabolite 646	1.374	220.802	[M+K-2H]-	75455.7	0.416509	0.812	1
Metabolite 647	1.893	221.013	[M-H]-	3.09	4.21788	0.121367	1
Metabolite 648	6.62	221.083	[M-H2O-H]-	12.94	0.217292	0.897048	1
Metabolite 649	1.374	221.8	[M+Na-2H]-	34163.4	5.3388	0.0692939	1
Metabolite 650	1.348	221.864	[M+K-2H]-	34.94	4.83247	0.0892568	1
Metabolite 651	11.625	221.949	[M-H]-	152.09	6.41397	0.0404784	1
Metabolite 652	1.297	221.985	[M-H]-	14.81	7.28445	0.026194	1
Metabolite 653	1.268	222.001	[M+Na-2H]-	8.45	7.81377	0.020103	1
Metabolite 654	4.813	222.032	[M+Cl]-	13.44	0.314579	0.854457	1
Metabolite 655	1.24	222.051	[M+K-2H]-	20.22	2.89816	0.234786	1
Metabolite 656	7.191	222.078	[M-H]-	4.93	13.3761	0.00124571	1
Metabolite 657	6.375	222.115	[M-H]-	58895.8	3.08404	0.213949	1
Metabolite 658	1.374	222.8	[M-H]-	8.43	0.662655	0.71797	1
Metabolite 659	1.388	222.831	[M-H]-	5.05	4.09218	0.129239	1
Metabolite 660	1.285	222.928	[M-H2O-H]-	2.87	8.50913	0.0141993	1
Metabolite 661	11.941	222.939	[M-H]-	4.46	0.272809	0.87249	1
Metabolite 662	1.307	222.973	[M-H]-	1.76	2.36244	0.306903	1
Metabolite 663	3.118	222.983	[M-H]-	3.76	0.513911	0.773403	1
Metabolite 664	10.637	223.029	[M-H]-	4.24	0.537166	0.764462	1
Metabolite 665	10.025	223.03	[M-H]-	3.8	0.80086	0.670032	1
Metabolite 666	11.619	223.03	[M-H]-	8.39	3.67281	0.15939	1
Metabolite 667	11.179	223.03	[M-H]-	9.79	0.634271	0.728232	1
Metabolite 668	9.358	223.03	[M-H]-	5	1.05839	0.589078	1
Metabolite 669	8.641	223.03	[M+Cl]-	4.27	5.67543	0.0585594	1
Metabolite 670	6.687	223.03	[M-H]-	3.43	3.72888	0.154983	1
Metabolite 671	7.259	223.136	[M-H]-	19.2	5.35644	0.0686854	1
Metabolite 672	6.522	223.172	[M-H]-	11.16	4.60316	0.100101	1
Metabolite 673	8.508	223.172	[M-H]-	14.77	3.2094	0.20095	1
Metabolite 674	1.373	223.797	[M-H]-	341.39	2.96592	0.226965	1
Metabolite 675	1.351	223.862	[M-H2O-H]-	5.42	8.84217	0.0120212	1
Metabolite 676	11.168	224.028	[M-H]-	5.75	1.14998	0.562711	1
Metabolite 677	9.456	224.063	[M-H2O-H]-	3.67	0.177925	0.91488	1
Metabolite 678	7.179	224.139	[M+FA-H]-	33983.5	4.47486	0.106733	1
Metabolite 679	1.458	224.796	[M-H]-	3017.78	3.33113	0.189084	1
Metabolite 680	1.376	224.844	[M+FA-H]-	48.41	6.56987	0.0374431	1
Metabolite 681	3.122	224.98	[M-H]-	2.78	0.125719	0.939076	1
Metabolite 682	1.794	224.981	[M+Cl]-	9.15	1.95175	0.376863	1
Metabolite 683	6.306	224.997	[M-H]-	4.72	1.84508	0.397508	1
Metabolite 684	10.622	225.026	[M-H]-	3.17	0.606557	0.738393	1
Metabolite 685	9.36	225.027	[M-H]-	2.59	2.65243	0.265481	1
Metabolite 686	8.638	225.027	[M+K-2H]-	3.23	8.27185	0.0159878	1
Metabolite 687	5.628	225.045	[M+FA-H]-	2.05	0.629895	0.729827	1
Metabolite 688	1.293	225.063	[M+FA-H]-	79.58	1.16519	0.558447	1
Metabolite 689	5.939	225.078	[M+Cl]-	4.27	8.86671	0.0118746	1
Metabolite 690	6.346	225.079	[M-H]-	4.8	2.5757	0.275864	1
Metabolite 691	6.276	225.115	[M-H]-	10.47	0.734357	0.692686	1
Metabolite 692	7.29	225.187	[M-H]-	5.14	4.29105	0.117007	1
Metabolite 693	9.039	225.187	[M-H]-	8.14	3.82424	0.147767	1
Metabolite 694	6.745	225.187	[M+Na-2H]-	5.7	4.02549	0.133622	1
Metabolite 695	9.65	225.223	[M-H]-	1695.13	1.01613	0.601659	1
Metabolite 696	1.375	225.842	[M-H]-	112.23	3.81346	0.148566	1
Metabolite 697	11.635	225.925	[M-H]-	6.41	1.32412	0.515788	1
Metabolite 698	1.903	225.959	[M+Cl]-	4.33	3.0005	0.223074	1
Metabolite 699	1.293	225.988	[M-H]-	20.53	0.216191	0.897542	1
Metabolite 700	5.857	226.019	[M+Cl]-	23.95	2.18751	0.334956	1
Metabolite 701	2.309	226.073	[M+FA-H]-	3.58	1.65868	0.436338	1
Metabolite 702	1.446	226.841	[M-H]-	55.66	4.07339	0.130459	1
Metabolite 703	1.28	226.941	[M+K-2H]-	3.07	5.75933	0.0561535	1
Metabolite 704	11.653	226.967	[M-H]-	35.59	10.1561	0.00623215	1
Metabolite 705	1.129	226.967	[M+Cl]-	73.26	7.15001	0.0280152	1
Metabolite 706	6.376	226.997	[M+Na-2H]-	14.33	5.10863	0.0777454	1
Metabolite 707	6.175	227.091	[M-H]-	7.4	2.01163	0.365747	1
Metabolite 708	5.202	227.105	[M+FA-H]-	3.87	0.983769	0.611473	1
Metabolite 709	7.031	227.131	[M-H2O-H]-	106.24	3.04721	0.217925	1
Metabolite 710	6.494	227.131	[M-H]-	19.45	0.0365124	0.981909	1
Metabolite 711	8.614	227.203	[M-H]-	4.87	1.03784	0.595164	1
Metabolite 712	1.375	227.839	[M+Na-2H]-	81.08	4.62502	0.0990124	1
Metabolite 713	1.911	227.925	[M-H]-	13.75	0.356075	0.836911	1
Metabolite 714	2.136	227.962	[M-H2O-H]-	10.5	3.72706	0.155124	1
Metabolite 715	1.897	227.974	[M-H]-	24.36	5.32191	0.0698814	1
Metabolite 716	1.285	227.986	[M-H2O-H]-	5.97	0.162383	0.922017	1
Metabolite 717	4.655	227.998	[M-H]-	6.57	1.50605	0.47094	1
Metabolite 718	1.274	228.905	[M-H]-	14.29	3.75636	0.152868	1
Metabolite 719	1.896	228.918	[M-H]-	18.27	0.953391	0.620832	1
Metabolite 720	1.902	228.944	[M-H2O-H]-	18.15	4.3392	0.114224	1
Metabolite 721	11.646	228.965	[M+Na-2H]-	5.83	4.04054	0.13262	1
Metabolite 722	1.129	228.965	[M+K-2H]-	12.6	3.16551	0.205408	1
Metabolite 723	1.27	229.025	[M-H]-	11.12	1.71681	0.423837	1
Metabolite 724	6.07	229.045	[M+FA-H]-	16.03	6.63282	0.0362829	1
Metabolite 725	7.226	229.055	[M-H]-	16.98	5.32808	0.0696664	1
Metabolite 726	3.507	229.071	[M+Cl]-	5.01	1.54365	0.46217	1
Metabolite 727	11.892	229.863	[M+Cl]-	7.53	0.393061	0.821576	1
Metabolite 728	1.389	229.903	[M-H]-	3.76	2.95349	0.228379	1
Metabolite 729	2.139	229.962	[M-H]-	6.12	2.13551	0.343779	1
Metabolite 730	3.114	230.014	[M-H]-	679.11	1.43857	0.487102	1
Metabolite 731	1.272	230.041	[M-H]-	54.77	1.08532	0.581201	1
Metabolite 732	1.31	230.802	[M+K-2H]-	52897	1.59673	0.450065	1
Metabolite 733	5.722	230.871	[M+K-2H]-	11.98	2.59006	0.27389	1
Metabolite 734	1.895	230.916	[M+Cl]-	6.13	0.482089	0.785807	1
Metabolite 735	2.141	230.96	[M+FA-H]-	6.22	0.258832	0.878608	1
Metabolite 736	7.205	231.024	[M+Cl]-	2868.78	0.481751	0.785939	1
Metabolite 737	5.276	231.038	[M+FA-H]-	5.66	0.1547	0.925566	1
Metabolite 738	1.268	231.061	[M+Cl]-	5.65	0.74854	0.687791	1
Metabolite 739	2.774	231.912	[M+Cl]-	5.04	1.18131	0.553964	1
Metabolite 740	1.896	231.914	[M-H2O-H]-	23.57	0.910113	0.634412	1
Metabolite 741	11.753	231.933	[M-H]-	5.54	0.635935	0.727626	1
Metabolite 742	1.9	231.969	[M+Na-2H]-	7.21	0.476828	0.787877	1
Metabolite 743	3.113	232.014	[M-H]-	10.42	1.47767	0.477669	1
Metabolite 744	2.832	232.015	[M-H]-	8.36	1.66864	0.43417	1
Metabolite 745	1.304	232.048	[M+Cl]-	8.38	0.751156	0.686892	1
Metabolite 746	4.813	232.061	[M+FA-H]-	15.3	1.82923	0.400671	1
Metabolite 747	1.896	232.915	[M+K-2H]-	11.43	0.469307	0.790845	1
Metabolite 748	1.12	232.916	[M-H]-	6.45	0.233392	0.889856	1
Metabolite 749	1.27	232.946	[M+Na-2H]-	1.8	3.83475	0.146992	1
Metabolite 750	1.902	232.976	[M-H]-	4.82	2.26342	0.322481	1
Metabolite 751	2.771	232.999	[M+FA-H]-	4.88	1.33208	0.51374	1
Metabolite 752	3.503	232.999	[M-H]-	3.84	1.36244	0.506	1
Metabolite 753	3.113	233.012	[M-H]-	3.86	1.69507	0.42847	1
Metabolite 754	2.831	233.012	[M-H]-	3.22	0.858882	0.650873	1
Metabolite 755	7.137	233.02	[M+K-2H]-	185.03	2.21447	0.330472	1
Metabolite 756	5.705	233.045	[M-H]-	6.85	0.213859	0.898589	1
Metabolite 757	5.761	233.08	[M-H]-	6.01	1.43487	0.488003	1
Metabolite 758	1.92	233.948	[M+Cl]-	17.75	1.47891	0.477374	1
Metabolite 759	1.902	233.96	[M+Cl]-	16.24	1.39428	0.498007	1
Metabolite 760	1.272	233.971	[M+K-2H]-	3.32	0.892093	0.640154	1
Metabolite 761	5.628	233.996	[M+Cl]-	7.07	2.23636	0.326873	1
Metabolite 762	5.538	233.996	[M-H]-	6.46	2.66263	0.26413	1
Metabolite 763	1.301	234.045	[M+K-2H]-	7.53	3.13198	0.208881	1
Metabolite 764	1.311	234.803	[M-H]-	4657.49	1.06603	0.586833	1
Metabolite 765	1.895	234.914	[M+Na-2H]-	75.64	0.520046	0.771034	1
Metabolite 766	1.628	234.94	[M-H]-	11	1.85233	0.396071	1
Metabolite 767	1.898	234.977	[M-H]-	197.28	2.01298	0.3655	1
Metabolite 768	1.072	234.978	[M-H2O-H]-	18.11	4.89477	0.0865195	1
Metabolite 769	7.185	234.985	[M+Cl]-	40.62	0.00919344	0.995414	1
Metabolite 770	1.794	235.01	[M+FA-H]-	72.38	1.41026	0.494043	1
Metabolite 771	3.114	235.027	[M+FA-H]-	12.45	0.76031	0.683755	1
Metabolite 772	2.831	235.027	[M-H]-	6.02	0.645314	0.724222	1
Metabolite 773	1.263	235.032	[M-H]-	5.82	2.51364	0.284558	1
Metabolite 774	5.146	235.074	[M+Na-2H]-	4.4	10.5934	0.00500797	1
Metabolite 775	7.079	235.172	[M-H]-	3984.39	1.95337	0.376558	1
Metabolite 776	11.612	235.928	[M+Na-2H]-	13.07	5.02726	0.0809739	1
Metabolite 777	1.273	235.973	[M-H]-	3.81	2.66139	0.264294	1
Metabolite 778	1.895	235.975	[M-H]-	181.01	1.47605	0.478058	1
Metabolite 779	5.374	236.01	[M-H2O-H]-	9.81	0.2545	0.880514	1
Metabolite 780	1.274	236.017	[M-H]-	3.36	0.988167	0.61013	1
Metabolite 781	7.424	236.08	[M-H]-	7.84	2.10796	0.348549	1
Metabolite 782	5.774	236.094	[M+FA-H]-	6.51	3.67943	0.158863	1
Metabolite 783	1.309	236.8	[M-H]-	5033.64	2.42702	0.297152	1
Metabolite 784	1.895	236.912	[M-H]-	30.78	0.35258	0.838375	1
Metabolite 785	6.074	236.951	[M-H2O-H]-	94.88	1.49281	0.474069	1
Metabolite 786	1.283	236.96	[M-H]-	7.22	7.48675	0.0236741	1
Metabolite 787	1.276	236.97	[M-H]-	9.23	5.34551	0.0690615	1
Metabolite 788	5.757	237.078	[M-H2O-H]-	3.06	3.11429	0.210737	1
Metabolite 789	6.533	237.078	[M-H]-	5.64	0.907287	0.635309	1
Metabolite 790	7.219	237.151	[M-H]-	6.71	3.55528	0.169037	1
Metabolite 791	10.547	237.926	[M+FA-H]-	3.53	11.6707	0.00292242	1
Metabolite 792	1.918	237.955	[M-2H]-	40.48	0.609232	0.737407	1
Metabolite 793	1.283	237.958	[M-H]-	16.56	9.36811	0.00924146	1
Metabolite 794	2.307	238.027	[M+Cl]-	4.15	1.08325	0.581801	1
Metabolite 795	1.271	238.934	[M+Cl]-	15.35	0.624749	0.731707	1
Metabolite 796	1.899	238.971	[M-H]-	9.31	1.97012	0.373416	1
Metabolite 797	11.179	239.061	[M-H]-	5.7	1.08764	0.580527	1
Metabolite 798	9.361	239.061	[M-H]-	4.22	0.218823	0.896362	1
Metabolite 799	10.026	239.061	[M-H]-	4.49	1.80768	0.405011	1
Metabolite 800	8.642	239.061	[M-H]-	4.6	5.84633	0.0537633	1
Metabolite 801	6.355	239.13	[M-H]-	10.29	9.61878	0.00815283	1
Metabolite 802	7.258	239.133	[M-2H]-	5.22	4.13665	0.126397	1
Metabolite 803	6.621	239.162	[M-H]-	14.7	2.62937	0.268559	1
Metabolite 804	7.857	239.167	[M-H2O-H]-	5.91	2.17468	0.337113	1
Metabolite 805	7.598	239.167	[M-H]-	33.11	3.56414	0.168289	1
Metabolite 806	1.38	239.762	[M+K-2H]-	158088	0.688841	0.708631	1
Metabolite 807	11.669	239.904	[M-H]-	6.11	2.07422	0.354477	1
Metabolite 808	11.626	239.94	[M-H]-	9.09	1.63594	0.441326	1
Metabolite 809	1.285	239.955	[M-H]-	2.94	11.4744	0.00322374	1
Metabolite 810	6.621	240.097	[M-H]-	54.53	3.15914	0.206064	1
Metabolite 811	1.159	240.93	[M+K-2H]-	3.78	0.126144	0.938876	1
Metabolite 812	1.898	240.97	[M+Na-2H]-	1.37	2.36204	0.306965	1
Metabolite 813	5.23	240.981	[M-H]-	13.15	8.54091	0.0139755	1
Metabolite 814	1.902	240.985	[M+Na-2H]-	1.49	1.12769	0.569018	1
Metabolite 815	1.275	241.014	[M-H]-	2.07	1.36395	0.505617	1
Metabolite 816	11.226	241.058	[M-H]-	3.77	1.47009	0.479483	1
Metabolite 817	6.67	241.089	[M-H]-	137.58	1.9495	0.377286	1
Metabolite 818	1.247	241.094	[M-H]-	4.56	5.43195	0.0661406	1
Metabolite 819	5.857	241.11	[M-H]-	4.03	0.366656	0.832495	1
Metabolite 820	5.506	241.12	[M-H]-	6.96	0.774755	0.678835	1
Metabolite 821	6.676	241.146	[M-H]-	13.1	1.11017	0.574023	1
Metabolite 822	7.628	241.182	[M-H]-	7.88	4.72119	0.0943639	1
Metabolite 823	7.863	241.182	[M+K-2H]-	7.37	2.87176	0.237906	1
Metabolite 824	8.027	241.183	[M-H]-	23.59	2.91162	0.233212	1
Metabolite 825	1.38	241.759	[M-H2O-H]-	236792	0.644406	0.724551	1
Metabolite 826	1.287	241.923	[M-H]-	5.11	0.72443	0.696133	1
Metabolite 827	1.397	241.93	[M-H2O-H]-	32.01	5.52688	0.0630743	1
Metabolite 828	2.77	241.941	[M-H]-	5.77	1.8989	0.386954	1
Metabolite 829	3.506	241.942	[M+K-2H]-	3.58	1.39153	0.498692	1
Metabolite 830	1.9	241.975	[M+K-2H]-	17.43	4.72195	0.0943283	1
Metabolite 831	1.379	242.053	[M+Na-2H]-	41.52	8.68872	0.0129798	1
Metabolite 832	1.301	242.081	[M+FA-H]-	125.34	5.66586	0.0588402	1
Metabolite 833	9.481	242.081	[M-H]-	7.02	6.31361	0.0425616	1
Metabolite 834	9.26	242.081	[M-H]-	4.54	1.46366	0.481028	1
Metabolite 835	1.901	242.913	[M+FA-H]-	7.41	0.173839	0.916751	1
Metabolite 836	1.127	242.945	[M+Cl]-	57.03	4.30281	0.116321	1
Metabolite 837	3.51	242.959	[M+Na-2H]-	3.2	1.63788	0.440898	1
Metabolite 838	2.775	242.96	[M+Na-2H]-	3.82	0.969162	0.615955	1
Metabolite 839	5.623	243.035	[M-H]-	5.85	0.307876	0.857325	1
Metabolite 840	1.294	243.04	[M-H]-	5.55	4.22644	0.120848	1
Metabolite 841	1.455	243.063	[M-H]-	9.06	5.11396	0.0775384	1
Metabolite 842	5.616	243.079	[M+Cl]-	5.76	1.1472	0.563493	1
Metabolite 843	5.637	243.137	[M-H]-	8.71	0.185406	0.911464	1
Metabolite 844	5.319	243.173	[M-H]-	5.15	5.31194	0.0702306	1
Metabolite 845	8.409	243.198	[M+K-2H]-	16.75	1.91608	0.383644	1
Metabolite 846	1.38	243.757	[M-H2O-H]-	90884.6	0.341751	0.842927	1
Metabolite 847	1.466	243.765	[M-H]-	3234.45	1.47442	0.478447	1
Metabolite 848	0.534	243.911	[M+Na-2H]-	15.39	4.16834	0.12441	1
Metabolite 849	1.397	243.926	[M-H2O-H]-	13.17	5.66557	0.0588488	1
Metabolite 850	1.292	243.967	[M-H]-	10.06	5.1454	0.0763293	1
Metabolite 851	1.9	243.97	[M+FA-H]-	145.78	4.19046	0.123042	1
Metabolite 852	5.271	243.993	[M-H]-	4.63	3.49209	0.174463	1
Metabolite 853	2.832	244.069	[M+FA-H]-	4.32	0.258209	0.878882	1
Metabolite 854	3.113	244.069	[M+FA-H]-	4.69	2.63136	0.268292	1
Metabolite 855	6.965	244.139	[M+K-2H]-	228.93	6.43836	0.0399878	1
Metabolite 856	8.249	244.201	[M-H]-	2425.22	0.0652812	0.967886	1
Metabolite 857	1.071	244.894	[M+Cl]-	6.54	3.52297	0.17179	1
Metabolite 858	7.588	244.91	[M-H]-	30.31	1.32857	0.514642	1
Metabolite 859	1.907	244.915	[M-H]-	10.32	0.0743831	0.963492	1
Metabolite 860	1.735	244.944	[M+Cl]-	4.02	3.30047	0.192005	1
Metabolite 861	1.074	244.965	[M-H]-	7.77	1.86991	0.392603	1
Metabolite 862	5.734	244.966	[M-H]-	13.14	0.0715834	0.964841	1
Metabolite 863	1.279	244.988	[M-H]-	2.56	3.19842	0.202056	1
Metabolite 864	5.409	245.013	[M-H]-	8.51	0.943816	0.623811	1
Metabolite 865	1.328	245.045	[M-H]-	11.82	2.89344	0.235341	1
Metabolite 866	6.228	245.051	[M-2H]-	116.02	0.185594	0.911379	1
Metabolite 867	1.307	245.077	[M+K-2H]-	4.1	1.08692	0.580734	1
Metabolite 868	5.203	245.115	[M-H]-	600.96	3.75584	0.152907	1
Metabolite 869	4.823	245.116	[M-H]-	14.77	0.0295209	0.985348	1
Metabolite 870	7.259	245.117	[M+Na-2H]-	120.14	2.74204	0.253848	1
Metabolite 871	5.152	245.131	[M-H]-	234.43	1.71291	0.424664	1
Metabolite 872	6.053	245.141	[M-H]-	1112.42	0.727388	0.695104	1
Metabolite 873	5.909	245.141	[M-H2O-H]-	914.37	4.30231	0.11635	1
Metabolite 874	1.38	245.753	[M+Na-2H]-	23.59	0.0422622	0.979091	1
Metabolite 875	2.035	245.899	[M-H]-	3.17	1.06853	0.5861	1
Metabolite 876	1.306	245.925	[M+Na-2H]-	15.62	3.21123	0.200766	1
Metabolite 877	3.508	245.932	[M+Cl]-	3.67	1.4088	0.494406	1
Metabolite 878	5.374	246.039	[M-H]-	34.32	0.674245	0.713821	1
Metabolite 879	1.38	246.826	[M-H]-	3.53	3.45081	0.178101	1
Metabolite 880	1.072	246.888	[M+K-2H]-	45.7	1.52216	0.467161	1
Metabolite 881	7.588	246.907	[M-H]-	25.3	1.95215	0.376787	1
Metabolite 882	1.3	246.923	[M+Cl]-	10.96	2.34362	0.309805	1
Metabolite 883	1.13	246.938	[M-H]-	4.89	0.710731	0.700917	1
Metabolite 884	2.051	246.94	[M-H]-	3.48	6.12841	0.0466911	1
Metabolite 885	1.136	246.962	[M+Cl]-	4.63	0.180549	0.91368	1
Metabolite 886	1.27	246.989	[M-H]-	6.19	4.98307	0.0827828	1
Metabolite 887	4.81	246.996	[M-2H]-	4.84	0.191391	0.908741	1
Metabolite 888	5.276	247.015	[M-H]-	9.8	0.996429	0.607615	1
Metabolite 889	1.9	247.032	[M-H]-	8.1	0.905465	0.635888	1
Metabolite 890	1.448	247.095	[M+Na-2H]-	748.5	1.97308	0.372865	1
Metabolite 891	8.472	247.172	[M-H]-	299.93	3.1807	0.203854	1
Metabolite 892	1.203	247.801	[M-H]-	410.25	1.15747	0.560608	1
Metabolite 893	2.781	247.964	[M-H]-	7.96	1.19168	0.551099	1
Metabolite 894	3.504	247.964	[M+Na-2H]-	4.28	1.20457	0.547559	1
Metabolite 895	1.272	247.986	[M-H]-	25.94	4.63867	0.0983389	1
Metabolite 896	2.14	247.986	[M+Cl]-	2.85	0.672133	0.714576	1
Metabolite 897	2.308	248.056	[M+FA-H]-	62.63	0.777204	0.678004	1
Metabolite 898	1.49	248.098	[M-H]-	74.65	1.52921	0.465519	1
Metabolite 899	7.589	248.904	[M+Cl]-	16.64	2.93715	0.230253	1
Metabolite 900	1.782	248.937	[M-H2O-H]-	4.1	2.69499	0.259891	1
Metabolite 901	1.212	248.962	[M+Na-2H]-	392.88	6.01328	0.0494576	1
Metabolite 902	11.543	248.962	[M+Na-2H]-	7.15	3.66969	0.159638	1
Metabolite 903	2.069	248.98	[M-H]-	1.52	12.3742	0.00205579	1
Metabolite 904	5.188	249.04	[M-H2O-H]-	6.92	0.787526	0.674514	1
Metabolite 905	1.209	249.041	[M-H]-	6.78	2.76641	0.250774	1
Metabolite 906	5.145	249.09	[M+FA-H]-	8.52	7.20933	0.0271965	1
Metabolite 907	8.95	249.188	[M+Cl]-	11.8	1.624	0.44397	1
Metabolite 908	7.504	249.188	[M-H2O-H]-	21.21	0.717312	0.698615	1
Metabolite 909	1.886	249.883	[M+Cl]-	4	0.422427	0.809601	1
Metabolite 910	6.886	249.893	[M+Cl]-	8.72	11.5125	0.00316292	1
Metabolite 911	1.202	250.131	[M-H]-	4.66	1.22421	0.542208	1
Metabolite 912	2.769	250.972	[M+FA-H]-	6.73	1.2657	0.531076	1
Metabolite 913	3.506	250.972	[M+FA-H]-	4.49	1.38683	0.499866	1
Metabolite 914	5.609	251.019	[M+Cl]-	25.86	0.515519	0.772781	1
Metabolite 915	5.288	251.019	[M+Na-2H]-	6.25	0.509929	0.774944	1
Metabolite 916	2.836	251.023	[M-H]-	2.97	0.704383	0.703146	1
Metabolite 917	3.114	251.023	[M-H]-	4.19	1.79039	0.408528	1
Metabolite 918	1.27	251.034	[M+Na-2H]-	4.37	0.0879944	0.956957	1
Metabolite 919	5.124	251.115	[M+Na-2H]-	245.66	2.43515	0.295946	1
Metabolite 920	6.645	251.13	[M+Na-2H]-	528.62	0.0257044	0.98723	1
Metabolite 921	9.28	251.203	[M-H2O-H]-	6.63	2.03037	0.362335	1
Metabolite 922	0.537	251.887	[M-H]-	17.57	1.59407	0.450664	1
Metabolite 923	11.85	251.94	[M+FA-H]-	5.44	0.609721	0.737226	1
Metabolite 924	3.09	251.97	[M-H]-	3.59	1.68014	0.43168	1
Metabolite 925	2.774	251.97	[M+FA-H]-	9.84	1.545	0.461857	1
Metabolite 926	3.507	251.97	[M+FA-H]-	10.8	1.39053	0.498942	1
Metabolite 927	1.402	253.024	[M-H]-	3.8	14.1629	0.000840574	1
Metabolite 928	5.276	253.032	[M-2H]-	5.22	0.395504	0.820573	1
Metabolite 929	1.292	253.033	[M-2H]-	4.26	11.3057	0.00350747	1
Metabolite 930	5.549	253.073	[M+Cl]-	25.01	2.48141	0.289181	1
Metabolite 931	6.299	253.11	[M-H]-	39.71	12.3126	0.00212007	1
Metabolite 932	6.926	253.11	[M-H]-	14.38	2.68458	0.261246	1
Metabolite 933	6.369	253.136	[M-H2O-H]-	5.2	0.877572	0.644819	1
Metabolite 934	6.135	253.136	[M-H]-	8.38	0.497461	0.77979	1
Metabolite 935	7.06	253.146	[M-H]-	11	8.56177	0.0138304	1
Metabolite 936	6.765	253.146	[M-H]-	9.26	0.662457	0.718041	1
Metabolite 937	8.85	253.219	[M-H]-	752.53	1.43202	0.488699	1
Metabolite 938	7.121	253.219	[M-2H]-	12018.1	1.10225	0.5763	1
Metabolite 939	8.648	253.219	[M+Na-2H]-	11554.4	3.69646	0.157516	1
Metabolite 940	0.538	253.884	[M+FA-H]-	5.97	2.18731	0.334989	1
Metabolite 941	11.62	253.92	[M-2H]-	22.48	1.13244	0.567667	1
Metabolite 942	4.615	253.941	[M-H]-	3.89	1.73953	0.41905	1
Metabolite 943	10.444	254.029	[M-H]-	95.92	2.37377	0.305171	1
Metabolite 944	1.286	254.034	[M+K-2H]-	11.44	8.52962	0.0140545	1
Metabolite 945	6.296	254.116	[M-H]-	27749.9	12.7154	0.00173337	1
Metabolite 946	1.153	254.916	[M-H]-	6.67	1.24452	0.53673	1
Metabolite 947	1.268	254.928	[M-H]-	2.51	3.56958	0.167832	1
Metabolite 948	4.635	254.959	[M-H]-	2.11	0.0538657	0.973427	1
Metabolite 949	1.294	254.964	[M-H]-	3.35	1.04314	0.593587	1
Metabolite 950	5.734	254.996	[M+K-2H]-	45.47	0.30529	0.858435	1
Metabolite 951	1.277	255.073	[M-2H]-	4.13	6.09695	0.0474311	1
Metabolite 952	5.758	255.089	[M-H]-	166.86	3.86379	0.144873	1
Metabolite 953	5.181	255.116	[M+Na-2H]-	4.65	3.03315	0.219462	1
Metabolite 954	5.891	255.116	[M-H]-	96.71	4.0508	0.131941	1
Metabolite 955	6.849	255.123	[M-H]-	7.85	3.68633	0.158316	1
Metabolite 956	7.104	255.123	[M-H]-	9.52	2.22521	0.328702	1
Metabolite 957	10.444	255.152	[M-H]-	7.9	5.48209	0.0645029	1
Metabolite 958	6.894	255.162	[M-H]-	24.67	1.50034	0.472286	1
Metabolite 959	7.182	255.162	[M-H]-	7.59	0.245122	0.884652	1
Metabolite 960	7	255.162	[M-H]-	18.33	1.13695	0.566389	1
Metabolite 961	9.479	255.234	[M-H]-	162.97	0.563469	0.754474	1
Metabolite 962	9.263	255.235	[M+Na-2H]-	82.74	0.929054	0.628432	1
Metabolite 963	10.445	255.316	[M-H]-	53822.7	1.08496	0.581304	1
Metabolite 964	4.812	255.969	[M-H]-	3.8	0.659099	0.719248	1
Metabolite 965	1.292	256.031	[M-H2O-H]-	4.35	4.7251	0.0941798	1
Metabolite 966	5.976	256.061	[M-H]-	24.22	0.416509	0.812	1
Metabolite 967	1.385	256.061	[M+Cl]-	8.14	1.44517	0.485496	1
Metabolite 968	1.301	256.095	[M-H2O-H]-	2.19	6.83529	0.0327896	1
Metabolite 969	10.444	256.447	[M-H]-	17502.8	2.93329	0.230698	1
Metabolite 970	1.892	256.912	[M+Cl]-	4.12	1.00568	0.60481	1
Metabolite 971	6.625	256.941	[M+Cl]-	57.04	1.71291	0.424664	1
Metabolite 972	5.276	256.975	[M+Na-2H]-	12.79	0.532436	0.766272	1
Metabolite 973	6.871	256.987	[M+FA-H]-	11.5	2.12646	0.345339	1
Metabolite 974	1.8	256.992	[M-H]-	2.32	0.79122	0.673269	1
Metabolite 975	1.871	257.054	[M-H]-	4.09	0.658189	0.719575	1
Metabolite 976	3.826	257.08	[M-H]-	3.67	0.340387	0.843501	1
Metabolite 977	5.275	257.102	[M+Na-2H]-	9.94	0.59312	0.743371	1
Metabolite 978	7.23	257.178	[M-H2O-H]-	21.79	0.684562	0.710149	1
Metabolite 979	7.12	257.178	[M-H]-	39.45	1.27398	0.528882	1
Metabolite 980	0.531	257.859	[M-H]-	27.17	14.4993	0.000710413	1
Metabolite 981	3.112	257.961	[M-H]-	3.84	0.409161	0.814989	1
Metabolite 982	2.146	257.996	[M+FA-H]-	2.97	4.47418	0.106769	1
Metabolite 983	1.297	258.076	[M-H]-	35.62	7.22896	0.0269309	1
Metabolite 984	6.625	258.937	[M+K-2H]-	21.26	3.00667	0.222388	1
Metabolite 985	1.924	258.939	[M+FA-H]-	3.64	1.48631	0.475612	1
Metabolite 986	3.113	258.96	[M+Cl]-	4.63	0.278126	0.870173	1
Metabolite 987	2.842	258.96	[M+Cl]-	4.2	0.402868	0.817557	1
Metabolite 988	1.35	258.983	[M+Cl]-	10.24	3.20287	0.201607	1
Metabolite 989	2.052	259.009	[M-H]-	4.48	5.69953	0.0578579	1
Metabolite 990	1.124	259.079	[M+Na-2H]-	8.67	0.871843	0.646669	1
Metabolite 991	8.932	259.193	[M+FA-H]-	32.16	0.16658	0.920084	1
Metabolite 992	9.994	259.244	[M-H]-	8515.93	0.839829	0.657103	1
Metabolite 993	1.891	259.911	[M+FA-H]-	8.53	1.10778	0.574709	1
Metabolite 994	1.266	259.984	[M-H2O-H]-	7.2	0.514144	0.773312	1
Metabolite 995	2.435	260.025	[M-H]-	12.71	3.95301	0.138553	1
Metabolite 996	3.114	260.047	[M-H]-	4.93	1.07321	0.584731	1
Metabolite 997	2.833	260.047	[M+FA-H]-	4.4	1.1379	0.56612	1
Metabolite 998	1.393	260.769	[M+K-2H]-	385.51	5.81921	0.0544973	1
Metabolite 999	1.305	260.769	[M+Cl]-	34.61	4.6673	0.0969411	1
Metabolite 1000	1.303	260.982	[M+K-2H]-	12.88	1.67568	0.432645	1
Metabolite 1001	1.266	261.001	[M+Na-2H]-	10.76	4.38053	0.111887	1
Metabolite 1002	5.264	261.009	[M-H]-	10.78	8.35591	0.0153298	1
Metabolite 1003	1.124	261.041	[M-H]-	12.42	3.3762	0.18487	1
Metabolite 1004	5.145	261.043	[M+Cl]-	54.34	3.83688	0.146836	1
Metabolite 1005	6.62	261.075	[M+Na-2H]-	49.35	2.58588	0.274463	1
Metabolite 1006	5.324	261.126	[M-H]-	829.98	0.194827	0.907181	1
Metabolite 1007	1.382	261.806	[M+K-2H]-	3072.75	3.49829	0.173922	1
Metabolite 1008	5.145	262.018	[M-H]-	1465.23	10.4663	0.0053366	1
Metabolite 1009	3.114	262.025	[M-H]-	478.22	5.79126	0.0552643	1
Metabolite 1010	1.305	262.765	[M-H]-	40.96	2.27527	0.320576	1
Metabolite 1011	1.393	262.766	[M-H2O-H]-	69.25	2.94706	0.229116	1
Metabolite 1012	1.911	262.882	[M+FA-H]-	5.11	12.5462	0.0018864	1
Metabolite 1013	1.075	262.931	[M+Cl]-	10.05	0.398601	0.819304	1
Metabolite 1014	4.616	262.972	[M-2H]-	5.53	0.152393	0.926634	1
Metabolite 1015	1.285	262.978	[M-H2O-H]-	8.29	1.05336	0.590563	1
Metabolite 1016	3.504	263.009	[M-H]-	5.23	1.67987	0.431739	1
Metabolite 1017	1.897	263.01	[M-H]-	11.23	1.89618	0.387481	1
Metabolite 1018	1.349	263.019	[M-2H]-	10.38	0.466576	0.791925	1
Metabolite 1019	5.145	263.038	[M+K-2H]-	6.78	3.64497	0.161624	1
Metabolite 1020	7.859	263.128	[M-H]-	3.74	1.30867	0.519787	1
Metabolite 1021	6.309	263.131	[M-H]-	8.09	0.83951	0.657208	1
Metabolite 1022	7.77	263.203	[M-H]-	4.72	0.137036	0.933777	1
Metabolite 1023	8.036	263.204	[M-H]-	6.03	0.358057	0.836082	1
Metabolite 1024	4.615	263.971	[M-H]-	20.01	0.177166	0.915227	1
Metabolite 1025	1.691	264.004	[M+FA-H]-	31.77	2.70011	0.259226	1
Metabolite 1026	2.307	264.029	[M+FA-H]-	4.23	0.885062	0.642408	1
Metabolite 1027	8.528	264.838	[M+Cl]-	9.85	0.630576	0.729579	1
Metabolite 1028	1.909	264.896	[M+Cl]-	4.67	1.44929	0.484496	1
Metabolite 1029	1.072	264.928	[M-H2O-H]-	10.28	1.4705	0.479385	1
Metabolite 1030	1.219	264.936	[M+K-2H]-	253.15	1.73927	0.419105	1
Metabolite 1031	1.756	264.953	[M-H]-	15.93	6.40884	0.0405825	1
Metabolite 1032	5.275	264.987	[M-H]-	6.59	0.989945	0.609588	1
Metabolite 1033	1.703	265.001	[M-H]-	23.54	1.91149	0.384526	1
Metabolite 1034	1.284	265.022	[M+Na-2H]-	21.63	2.80734	0.245693	1
Metabolite 1035	5.538	265.032	[M-H]-	13.3	0.427235	0.807657	1
Metabolite 1036	5.626	265.033	[M-H]-	17.64	1.59991	0.44935	1
Metabolite 1037	1.274	265.049	[M-H]-	10.27	1.83994	0.398531	1
Metabolite 1038	6.939	265.109	[M+K-2H]-	15.05	1.43082	0.488992	1
Metabolite 1039	7.144	265.11	[M-H]-	8.4	1.54727	0.461332	1
Metabolite 1040	6.86	265.145	[M+Na-2H]-	11.83	0.147031	0.929122	1
Metabolite 1041	11.65	265.149	[M-H]-	6.31	3.0626	0.216254	1
Metabolite 1042	7.064	265.182	[M+FA-H]-	22.94	2.68124	0.261684	1
Metabolite 1043	7.791	265.182	[M-H]-	6.36	2.54471	0.280171	1
Metabolite 1044	8.15	265.218	[M-H]-	34659.2	0.512715	0.773865	1
Metabolite 1045	3.114	265.991	[M+K-2H]-	2.62	0.144024	0.93052	1
Metabolite 1046	4.812	265.999	[M-H]-	5.15	0.855538	0.651962	1
Metabolite 1047	1.687	266	[M-H]-	5.53	4.30821	0.116007	1
Metabolite 1048	1.358	266.006	[M-H]-	7.53	0.81211	0.666274	1
Metabolite 1049	1.288	266.805	[M-H]-	39056.7	1.49271	0.474091	1
Metabolite 1050	1.219	266.934	[M+Na-2H]-	11.75	2.70341	0.258798	1
Metabolite 1051	1.783	266.948	[M-H]-	140.56	5.35042	0.0688923	1
Metabolite 1052	5.291	266.991	[M-H]-	1.68	0.213476	0.898761	1
Metabolite 1053	4.812	266.996	[M-H]-	3.72	2.71652	0.257108	1
Metabolite 1054	1.261	267.023	[M-H]-	11.01	2.21341	0.330646	1
Metabolite 1055	7.26	267.126	[M-H]-	672.35	5.78626	0.0554025	1
Metabolite 1056	7.015	267.162	[M+Na-2H]-	7.74	0.172926	0.91717	1
Metabolite 1057	8.227	267.198	[M-H]-	9.16	2.53632	0.281349	1
Metabolite 1058	10.234	267.235	[M-H]-	4419.98	1.98741	0.370203	1
Metabolite 1059	1.293	267.946	[M-H]-	3.92	4.23212	0.120506	1
Metabolite 1060	2.134	267.948	[M+Na-2H]-	4.04	5.20351	0.0741433	1
Metabolite 1061	5.622	267.957	[M+FA-H]-	5.1	2.04471	0.359748	1
Metabolite 1062	2.831	267.991	[M+Cl]-	5.57	0.539401	0.763608	1
Metabolite 1063	3.113	267.991	[M+Cl]-	9.31	0.670321	0.715223	1
Metabolite 1064	5.529	268.065	[M-H]-	126.05	0.0826657	0.95951	1
Metabolite 1065	1.29	268.802	[M+K-2H]-	24170.4	1.4977	0.47291	1
Metabolite 1066	1.124	268.87	[M-H]-	8.21	1.52243	0.4671	1
Metabolite 1067	1.031	268.87	[M+Cl]-	3.83	4.00855	0.134758	1
Metabolite 1068	5.625	268.975	[M-H]-	9.2	0.0905934	0.955714	1
Metabolite 1069	5.538	268.975	[M-2H]-	6.01	0.368231	0.83184	1
Metabolite 1070	1.901	268.98	[M-H]-	2.62	2.32158	0.313239	1
Metabolite 1071	2.831	268.989	[M+FA-H]-	4.13	0.708445	0.701719	1
Metabolite 1072	3.113	268.989	[M+FA-H]-	7.72	0.167595	0.919618	1
Metabolite 1073	4.812	269.012	[M-H]-	3.27	0.963317	0.617758	1
Metabolite 1074	1.893	269.027	[M-H]-	2.43	0.350082	0.839422	1
Metabolite 1075	5.31	269.068	[M-H]-	3.59	9.65447	0.00800865	1
Metabolite 1076	6.623	269.104	[M+Cl]-	4.79	2.41722	0.298613	1
Metabolite 1077	6.116	269.104	[M-H]-	3.78	1.39071	0.498897	1
Metabolite 1078	6.225	269.141	[M+Cl]-	6.92	0.736287	0.692018	1
Metabolite 1079	5.971	269.153	[M-H2O-H]-	8.91	1.93693	0.379665	1
Metabolite 1080	7.283	269.178	[M+Cl]-	4.43	0.369329	0.831383	1
Metabolite 1081	7.376	269.178	[M-H]-	6.82	1.22791	0.541206	1
Metabolite 1082	7.044	269.178	[M-H2O-H]-	7.3	0.692949	0.707177	1
Metabolite 1083	9.899	269.25	[M-H]-	37.71	0.662162	0.718147	1
Metabolite 1084	10.732	269.25	[M-H2O-H]-	61.43	3.54992	0.16949	1
Metabolite 1085	10.865	269.25	[M-H]-	26.17	2.89446	0.235221	1
Metabolite 1086	10.48	269.25	[M-H]-	25.52	0.808697	0.667412	1
Metabolite 1087	1.805	269.946	[M-H]-	10.03	2.36929	0.305855	1
Metabolite 1088	1.29	270.799	[M+FA-H]-	12410.8	3.53358	0.170881	1
Metabolite 1089	1.902	270.954	[M-H]-	4.03	0.00550417	0.997252	1
Metabolite 1090	2.831	270.986	[M-H]-	4.27	0.854658	0.652249	1
Metabolite 1091	3.113	270.986	[M+FA-H]-	5.37	0.281817	0.868569	1
Metabolite 1092	5.285	270.991	[M+Cl]-	7.28	0.23584	0.888767	1
Metabolite 1093	1.276	271.005	[M-H]-	6	1.44265	0.486109	1
Metabolite 1094	7.802	271.066	[M-H]-	6.87	4.1481	0.125676	1
Metabolite 1095	5.145	271.072	[M+K-2H]-	126.12	5.63677	0.0597024	1
Metabolite 1096	6.385	271.157	[M-H]-	12.64	0.631591	0.729209	1
Metabolite 1097	9.649	271.229	[M+FA-H]-	264.03	1.72361	0.422399	1
Metabolite 1099	11.639	271.931	[M-2H]-	4.83	3.18833	0.203078	1
Metabolite 1100	1.904	271.951	[M+Cl]-	13.48	0.152393	0.926634	1
Metabolite 1101	5.654	272.056	[M+FA-H]-	442.03	3.91312	0.141344	1
Metabolite 1102	1.32	272.067	[M-H]-	12096.5	3.17813	0.204117	1
Metabolite 1103	1.27	272.089	[M-H]-	51.76	0.369341	0.831378	1
Metabolite 1104	1.297	272.936	[M+Cl]-	19.64	7.54365	0.02301	1
Metabolite 1105	3.507	272.954	[M-H]-	3.95	0.95465	0.620441	1
Metabolite 1106	2.767	272.954	[M-H]-	4.74	1.69105	0.429333	1
Metabolite 1107	1.074	272.96	[M+FA-H]-	186.22	3.50956	0.172945	1
Metabolite 1108	2.303	272.963	[M-H]-	3.21	2.5388	0.281	1
Metabolite 1109	1.285	273.001	[M-H]-	12.2	3.41614	0.181215	1
Metabolite 1110	5.909	273.045	[M+Na-2H]-	43.24	0.30217	0.859775	1
Metabolite 1111	1.449	273.074	[M-H2O-H]-	286.31	2.2907	0.318113	1
Metabolite 1112	5.797	273.126	[M-H]-	3228.24	0.244353	0.884992	1
Metabolite 1113	5.36	273.13	[M-H]-	189.03	1.97503	0.372502	1
Metabolite 1114	1.292	273.934	[M+Cl]-	134.04	12.1257	0.00232776	1
Metabolite 1115	1.905	273.945	[M-H2O-H]-	6.61	1.74094	0.418755	1
Metabolite 1116	2.276	273.952	[M+K-2H]-	6.71	0.162531	0.921949	1
Metabolite 1117	5.789	273.983	[M-H]-	5.74	2.65897	0.264614	1
Metabolite 1118	0.538	273.991	[M-H]-	2.48	7.92001	0.019063	1
Metabolite 1119	3.113	274.024	[M+FA-H]-	58.18	0.538177	0.764076	1
Metabolite 1120	1.521	274.077	[M-H]-	67.44	1.00821	0.604047	1
Metabolite 1121	1.354	274.143	[M-H]-	25040.6	3.02778	0.220052	1
Metabolite 1122	1.151	274.887	[M-H]-	8.34	0.18216	0.912945	1
Metabolite 1123	2.053	274.974	[M-H]-	3.73	5.07746	0.0789666	1
Metabolite 1124	1.276	275.017	[M-H]-	5.61	2.6294	0.268555	1
Metabolite 1125	1.124	275.058	[M+K-2H]-	13.37	0.752644	0.686381	1
Metabolite 1126	6.296	275.092	[M+Na-2H]-	12.07	11.8766	0.0026365	1
Metabolite 1127	9.391	275.203	[M-H]-	4.77	2.83045	0.242871	1
Metabolite 1128	9.143	275.203	[M-H]-	12.9	0.887842	0.641516	1
Metabolite 1129	1.292	275.93	[M+K-2H]-	84.24	10.5854	0.00502806	1
Metabolite 1130	2.139	275.967	[M+FA-H]-	3.34	0.22012	0.89578	1
Metabolite 1131	2.832	276.02	[M-H]-	15.35	0.506021	0.77646	1
Metabolite 1132	3.114	276.02	[M-H]-	30.98	0.259586	0.878277	1
Metabolite 1133	4.954	276.032	[M+K-2H]-	7.34	3.58741	0.166342	1
Metabolite 1134	1.146	276.928	[M-H]-	3.18	2.86604	0.238587	1
Metabolite 1135	1.285	276.954	[M-H]-	6.67	1.39477	0.497887	1
Metabolite 1136	2.137	276.965	[M-H]-	3.14	0.356292	0.83682	1
Metabolite 1137	5.623	276.987	[M-2H]-	22.25	0.0110553	0.994488	1
Metabolite 1138	5.537	276.987	[M-2H]-	17.05	2.42223	0.297864	1
Metabolite 1139	5.582	277.034	[M-H]-	3.9	7.13157	0.0282748	1
Metabolite 1140	1.314	277.035	[M+Cl]-	153.62	3.38292	0.184251	1
Metabolite 1141	5.766	277.07	[M-H]-	20.05	3.05046	0.217571	1
Metabolite 1142	5.881	277.097	[M-H]-	3.42	5.6979	0.057905	1
Metabolite 1143	6.953	277.143	[M+Na-2H]-	5.57	0.267547	0.874788	1
Metabolite 1144	5.413	277.157	[M-H]-	4.84	6.98512	0.0304229	1
Metabolite 1145	10.095	277.218	[M-H2O-H]-	10143.9	1.81798	0.402931	1
Metabolite 1146	8.667	277.219	[M-H2O-H]-	8662.6	1.29903	0.522299	1
Metabolite 1147	9.593	277.219	[M-H]-	441.97	1.33352	0.51337	1
Metabolite 1148	10.091	277.86	[M-H]-	10.47	2.8213	0.243984	1
Metabolite 1149	1.292	277.928	[M-H2O-H]-	13.47	10.5511	0.00511514	1
Metabolite 1150	5.375	277.977	[M-H]-	14.22	2.16337	0.339023	1
Metabolite 1151	5.624	277.986	[M-H]-	45.08	0.423948	0.808986	1
Metabolite 1152	5.536	277.986	[M-H]-	34.13	0.655956	0.720379	1
Metabolite 1153	3.9	278.011	[M-H]-	3.45	2.92212	0.23199	1
Metabolite 1154	2.832	278.02	[M+FA-H]-	64.21	0.779656	0.677173	1
Metabolite 1155	3.114	278.02	[M-H]-	115.51	1.19091	0.551312	1
Metabolite 1156	4.812	278.053	[M-H]-	6.79	4.00676	0.134879	1
Metabolite 1157	1.073	278.908	[M+Na-2H]-	17.64	0.118208	0.942609	1
Metabolite 1158	1.166	278.973	[M-H]-	6.95	3.49619	0.174106	1
Metabolite 1159	1.893	278.983	[M-H]-	2.71	1.15448	0.561447	1
Metabolite 1160	1.309	278.983	[M+K-2H]-	26.81	0.488671	0.783225	1
Metabolite 1161	2.832	279.018	[M+FA-H]-	47.94	0.880048	0.644021	1
Metabolite 1162	3.113	279.018	[M+FA-H]-	90.52	1.22592	0.541746	1
Metabolite 1163	1.867	279.037	[M+Na-2H]-	8.86	0.292216	0.864064	1
Metabolite 1164	2.139	279.04	[M+Cl]-	4.85	5.99183	0.0499909	1
Metabolite 1165	4.872	279.1	[M-H]-	4.05	0.266729	0.875146	1
Metabolite 1166	7.122	279.129	[M-H2O-H]-	3.18	0.00432443	0.99784	1
Metabolite 1167	10.088	279.139	[M-H]-	6.93	2.50721	0.285474	1
Metabolite 1168	10.09	279.15	[M+FA-H]-	7.04	3.16711	0.205244	1
Metabolite 1169	7.106	279.159	[M+Na-2H]-	3.29	0.055923	0.972426	1
Metabolite 1170	10.439	279.234	[M-H]-	22454	5.37024	0.0682132	1
Metabolite 1171	8.935	279.234	[M-H]-	39.56	0.607244	0.73814	1
Metabolite 1172	7.269	279.234	[M-H]-	7940.02	0.0717544	0.964759	1
Metabolite 1173	10.656	279.234	[M-H]-	15989.6	2.98487	0.224825	1
Metabolite 1174	11.649	279.234	[M-H]-	16643.8	8.71067	0.0128381	1
Metabolite 1175	8.255	279.235	[M-H]-	14779.2	3.6313	0.162732	1
Metabolite 1176	10.09	279.326	[M-H]-	178578	2.95239	0.228506	1
Metabolite 1177	5.374	279.977	[M-H]-	10.57	0.445789	0.800199	1
Metabolite 1178	5.276	279.991	[M+FA-H]-	14.1	1.76046	0.414687	1
Metabolite 1179	1.132	280.012	[M-H]-	4.57	7.35981	0.0252254	1
Metabolite 1180	10.093	280.157	[M-H]-	3.99	1.04278	0.593695	1
Metabolite 1181	10.091	280.621	[M-H]-	5683.1	3.5564	0.168942	1
Metabolite 1182	5.125	280.9	[M-H]-	8.42	1.03828	0.595031	1
Metabolite 1183	4.963	280.9	[M-H]-	5.89	2.17489	0.337076	1
Metabolite 1184	1.073	280.905	[M+Na-2H]-	12.43	0.702443	0.703828	1
Metabolite 1185	1.223	280.91	[M+Cl]-	42.23	0.940066	0.624982	1
Metabolite 1186	5.374	280.974	[M-H]-	4.83	0.758055	0.684527	1
Metabolite 1187	1.898	280.983	[M+FA-H]-	24.88	1.44603	0.485287	1
Metabolite 1188	1.78	281.003	[M-H2O-H]-	2.25	2.27015	0.321398	1
Metabolite 1189	1.266	281.039	[M+Na-2H]-	63.62	1.61247	0.446537	1
Metabolite 1190	1.152	281.075	[M-H]-	3.75	5.31194	0.0702306	1
Metabolite 1191	5.625	281.102	[M+Cl]-	17.91	0.0604028	0.97025	1
Metabolite 1192	5.537	281.102	[M-H2O-H]-	8.66	0.664297	0.717381	1
Metabolite 1193	5.337	281.113	[M+Na-2H]-	3.48	0.055494	0.972634	1
Metabolite 1194	7.191	281.139	[M-H]-	4.65	1.24225	0.53734	1
Metabolite 1195	7.702	281.141	[M-H]-	9.3	12.2393	0.00219919	1
Metabolite 1196	6.66	281.141	[M-H]-	6.3	6.33514	0.0421057	1
Metabolite 1197	10.646	281.153	[M-H]-	30.02	2.73667	0.254531	1
Metabolite 1198	10.644	281.166	[M+K-2H]-	23.87	4.14262	0.126021	1
Metabolite 1199	7.336	281.178	[M-H]-	8.8	0.0732484	0.964038	1
Metabolite 1200	9.475	281.25	[M-H]-	1626.9	1.03867	0.594917	1
Metabolite 1201	11.65	281.25	[M-H]-	1429.4	8.68551	0.0130006	1
Metabolite 1202	10.401	281.25	[M-H2O-H]-	7589.55	2.33926	0.310482	1
Metabolite 1203	7.559	281.25	[M-H2O-H]-	839.97	0.554331	0.757929	1
Metabolite 1204	10.644	281.342	[M-H]-	265339	3.74937	0.153403	1
Metabolite 1205	1.298	281.756	[M-H]-	891.02	1.12215	0.570595	1
Metabolite 1206	1.377	281.756	[M+Na-2H]-	889.83	1.84719	0.397089	1
Metabolite 1207	1.898	281.98	[M+FA-H]-	84.57	0.836437	0.658219	1
Metabolite 1208	2.832	282.012	[M-H2O-H]-	3.41	1.92796	0.381371	1
Metabolite 1209	3.114	282.012	[M-H2O-H]-	5.49	1.37109	0.503816	1
Metabolite 1210	10.577	282.336	[M-H]-	7594.12	1.99081	0.369574	1
Metabolite 1211	1.379	282.803	[M+Cl]-	398.84	4.01244	0.134496	1
Metabolite 1212	1.216	282.908	[M+K-2H]-	5.42	0.0276003	0.986295	1
Metabolite 1213	2.054	282.918	[M+Cl]-	6.44	6.52004	0.0383876	1
Metabolite 1214	11.817	282.972	[M-H]-	1.8	0.0459857	0.977269	1
Metabolite 1215	2.312	282.991	[M-H]-	3.97	1.02277	0.599664	1
Metabolite 1216	5.622	282.991	[M-H]-	7.94	0.285729	0.866872	1
Metabolite 1217	1.299	282.995	[M+FA-H]-	3.23	3.71314	0.156207	1
Metabolite 1218	1.282	283.022	[M-H]-	2.04	0.509538	0.775096	1
Metabolite 1219	7.79	283.065	[M-H]-	10.09	2.3746	0.305043	1
Metabolite 1220	5.644	283.074	[M-H2O-H]-	15.48	1.7744	0.411806	1
Metabolite 1221	5.608	283.084	[M+K-2H]-	14.21	0.941885	0.624414	1
Metabolite 1222	10.846	283.11	[M-H2O-H]-	62.08	0.739957	0.690749	1
Metabolite 1223	6.028	283.12	[M-H]-	8.32	1.31916	0.517068	1
Metabolite 1224	7.583	283.155	[M-H]-	11.29	2.21004	0.331205	1
Metabolite 1225	11.281	283.17	[M-H]-	5.84	9.209	0.0100067	1
Metabolite 1226	7.583	283.193	[M-H]-	26.95	0.217732	0.896851	1
Metabolite 1227	9.908	283.244	[M+Cl]-	22.32	4.20327	0.122256	1
Metabolite 1228	10.102	283.266	[M-H]-	29.46	2.02034	0.364158	1
Metabolite 1229	10.319	283.266	[M-H]-	116.67	0.737087	0.691741	1
Metabolite 1230	11.28	283.352	[M-H]-	22513.9	8.85453	0.0119471	1
Metabolite 1231	11.278	283.363	[M-H]-	22452.7	6.8455	0.0326226	1
Metabolite 1232	1.378	283.8	[M-H]-	532.1	5.31265	0.0702059	1
Metabolite 1233	1.279	283.963	[M+FA-H]-	4.55	4.89274	0.0866075	1
Metabolite 1234	2.831	283.976	[M-H]-	3.41	2.20342	0.332303	1
Metabolite 1235	3.113	283.976	[M-H]-	5.09	0.77502	0.678745	1
Metabolite 1236	3.114	284.027	[M-H]-	9.78	1.08243	0.582041	1
Metabolite 1237	2.832	284.027	[M-H]-	4.66	1.15263	0.561965	1
Metabolite 1238	1.276	284.1	[M+FA-H]-	10.89	3.21643	0.200245	1
Metabolite 1239	1.289	284.777	[M-H]-	13.62	0.393306	0.821476	1
Metabolite 1240	1.131	284.925	[M-H]-	3.15	0.531524	0.766622	1
Metabolite 1241	2.838	284.974	[M-H]-	3.39	1.64315	0.43974	1
Metabolite 1242	3.113	284.974	[M-H]-	3.09	1.42999	0.489194	1
Metabolite 1243	1.897	284.977	[M+Na-2H]-	2.86	6.03351	0.0489599	1
Metabolite 1244	1.273	284.982	[M+FA-H]-	5.45	3.7768	0.151314	1
Metabolite 1245	1.291	285.114	[M-H]-	8.23	0.569762	0.752104	1
Metabolite 1246	7.91	285.208	[M-H]-	28.46	0.462332	0.793608	1
Metabolite 1247	7.815	285.209	[M-H]-	1408.12	0.610137	0.737073	1
Metabolite 1248	7.594	285.209	[M-H]-	6323.39	0.438713	0.803035	1
Metabolite 1249	9.872	285.245	[M+K-2H]-	7011.29	1.14257	0.5648	1
Metabolite 1250	8.507	285.246	[M-H]-	8897.43	1.88336	0.389973	1
Metabolite 1251	10.084	285.246	[M-H]-	14440	0.252977	0.881184	1
Metabolite 1252	1.377	285.798	[M+FA-H]-	57028.7	2.54828	0.279671	1
Metabolite 1253	2.057	285.944	[M-H]-	2.82	0.205217	0.90248	1
Metabolite 1254	11.617	285.946	[M+FA-H]-	9.98	0.463088	0.793308	1
Metabolite 1255	10.444	285.99	[M-H2O-H]-	2.11	0.296609	0.862169	1
Metabolite 1256	0.534	285.99	[M-H]-	23.58	11.9576	0.00253181	1
Metabolite 1257	11.65	285.992	[M-H]-	2.57	1.73992	0.418968	1
Metabolite 1258	1.297	286.062	[M-H]-	7.08	0.338592	0.844259	1
Metabolite 1259	1.275	286.103	[M+Na-2H]-	11.4	2.3366	0.310894	1
Metabolite 1260	5.275	286.97	[M+Na-2H]-	4.67	0.6786	0.712269	1
Metabolite 1261	1.8	286.972	[M+Cl]-	4.47	1.30063	0.521882	1
Metabolite 1262	1.281	286.98	[M+FA-H]-	4.02	1.5401	0.462989	1
Metabolite 1263	5.33	287.025	[M-H]-	12.01	1.50151	0.472009	1
Metabolite 1264	5.144	287.036	[M-H]-	2.97	3.0965	0.212619	1
Metabolite 1265	5.144	287.046	[M-H]-	4.53	4.50769	0.104995	1
Metabolite 1266	6.86	287.129	[M+Na-2H]-	6.4	0.617541	0.734349	1
Metabolite 1267	10.451	287.223	[M-H]-	14.11	3.54508	0.169901	1
Metabolite 1268	9.131	287.224	[M-H]-	44.08	4.15785	0.125065	1
Metabolite 1269	5.981	287.999	[M-H]-	29.62	1.07145	0.585243	1
Metabolite 1271	1.271	288.063	[M-H]-	1759.92	1.1687	0.557469	1
Metabolite 1272	1.073	288.85	[M+Na-2H]-	6.28	6.17192	0.0456861	1
Metabolite 1273	1.072	288.939	[M+Cl]-	1104.45	5.56328	0.0619369	1
Metabolite 1274	1.308	288.967	[M-H]-	6.69	0.192757	0.90812	1
Metabolite 1275	1.074	289.031	[M-H]-	9.07	8.72564	0.0127424	1
Metabolite 1276	2.145	289.069	[M+FA-H]-	20.34	5.52918	0.063002	1
Metabolite 1277	7.259	289.108	[M-H]-	53.49	3.81105	0.148744	1
Metabolite 1278	1.535	289.621	[M-H]-	254873	2.0465	0.359425	1
Metabolite 1279	1.906	289.926	[M-H]-	8.19	0.0999373	0.951259	1
Metabolite 1280	2.052	289.938	[M-H2O-H]-	15.62	2.70848	0.258144	1
Metabolite 1281	1.267	289.988	[M-H]-	6.96	1.45226	0.483777	1
Metabolite 1282	1.245	290.031	[M-H]-	579.22	3.14799	0.207216	1
Metabolite 1283	2.804	290.056	[M-H]-	891.19	2.84917	0.240608	1
Metabolite 1284	7.247	290.111	[M-H]-	11760.7	2.68568	0.261103	1
Metabolite 1285	1.379	290.718	[M+Cl]-	2239.91	5.98975	0.0500428	1
Metabolite 1286	5.275	290.912	[M-H]-	4.89	1.21773	0.543969	1
Metabolite 1287	6.073	290.96	[M+Cl]-	57.72	1.56578	0.457083	1
Metabolite 1288	5.278	291.041	[M-H]-	7.05	1.9146	0.383928	1
Metabolite 1289	1.449	291.085	[M-H]-	28470.3	1.1286	0.568757	1
Metabolite 1290	1.75	291.085	[M-H]-	3.62	4.45105	0.10801	1
Metabolite 1291	1.183	291.085	[M-H]-	16.22	1.11033	0.573979	1
Metabolite 1292	1.276	291.133	[M-H]-	11.11	3.42427	0.18048	1
Metabolite 1293	5.152	291.137	[M+FA-H]-	8.3	2.3241	0.312845	1
Metabolite 1294	8.507	291.159	[M-H]-	5.72	1.7264	0.421811	1
Metabolite 1295	8.184	291.198	[M-H]-	5.03	3.1257	0.209539	1
Metabolite 1296	1.379	291.715	[M+K-2H]-	32.74	10.4616	0.00534921	1
Metabolite 1297	1.913	291.874	[M-H]-	8.24	3.58544	0.166507	1
Metabolite 1298	1.064	291.885	[M+K-2H]-	13.47	7.6041	0.0223249	1
Metabolite 1299	1.072	291.939	[M-H]-	10.1	5.05044	0.0800407	1
Metabolite 1300	4.812	291.945	[M+Cl]-	3.78	0.898592	0.638077	1
Metabolite 1301	1.272	292.06	[M+Cl]-	88.3	1.70774	0.425765	1
Metabolite 1302	1.302	292.074	[M-H]-	125.14	5.73733	0.0567747	1
Metabolite 1303	1.471	292.563	[M-H]-	458273	0.157719	0.92417	1
Metabolite 1304	1.379	292.714	[M+K-2H]-	1499.69	9.41832	0.00901233	1
Metabolite 1305	1.068	292.854	[M-H2O-H]-	8.12	10.2016	0.00609194	1
Metabolite 1306	1.073	292.932	[M+Cl]-	16.17	6.83336	0.0328213	1
Metabolite 1307	1.905	292.936	[M+FA-H]-	2.87	1.20244	0.548144	1
Metabolite 1308	4.811	292.944	[M+Cl]-	5.87	0.292418	0.863977	1
Metabolite 1309	2.051	292.946	[M+FA-H]-	8.4	5.06927	0.0792908	1
Metabolite 1310	1.119	293.031	[M-2H]-	3.25	1.20359	0.547829	1
Metabolite 1311	4.955	293.035	[M-H]-	16.85	1.49219	0.474215	1
Metabolite 1312	5.145	293.054	[M-H]-	3.84	6.59205	0.0370301	1
Metabolite 1313	5.352	293.116	[M+Cl]-	4.66	0.994092	0.608325	1
Metabolite 1314	7.333	293.178	[M-H]-	6.43	0.18641	0.911007	1
Metabolite 1315	10.097	293.214	[M-H]-	238.67	2.83928	0.241801	1
Metabolite 1316	8.057	293.218	[M-H]-	55097.3	0.17465	0.916379	1
Metabolite 1317	8.633	293.219	[M-H]-	65070.4	0.140867	0.93199	1
Metabolite 1318	10.491	293.25	[M-H]-	17724.3	3.38786	0.183796	1
Metabolite 1319	8.504	293.251	[M-H]-	16281.7	0.762459	0.683021	1
Metabolite 1320	1.379	293.712	[M-2H]-	123080	13.4622	0.00119319	1
Metabolite 1321	2.053	293.944	[M-H2O-H]-	29.66	4.8751	0.0873746	1
Metabolite 1322	1.272	293.992	[M-H2O-H]-	9.04	3.58367	0.166654	1
Metabolite 1323	1.892	293.997	[M-2H]-	13.58	1.3089	0.519729	1
Metabolite 1324	1.123	294.029	[M-H]-	9.72	0.396521	0.820156	1
Metabolite 1325	4.812	294.031	[M+FA-H]-	16.51	2.8461	0.240978	1
Metabolite 1326	1.303	294.071	[M+Cl]-	29.27	5.62414	0.0600806	1
Metabolite 1327	1.379	294.71	[M-H]-	151997	7.42088	0.0244668	1
Metabolite 1328	1.071	294.886	[M+K-2H]-	73.83	4.16148	0.124838	1
Metabolite 1329	1.798	294.896	[M-H2O-H]-	3.87	2.04667	0.359394	1
Metabolite 1330	1.899	294.932	[M-H]-	2.12	0.472988	0.789391	1
Metabolite 1331	4.811	294.94	[M+FA-H]-	3.65	0.158365	0.923871	1
Metabolite 1332	1.138	294.955	[M+Na-2H]-	30.26	4.01551	0.13429	1
Metabolite 1333	5.133	294.979	[M+Cl]-	3.93	1.33715	0.512438	1
Metabolite 1334	7.857	295.066	[M-H]-	5.33	5.66085	0.0589877	1
Metabolite 1335	5.223	295.141	[M-H]-	8.67	5.04651	0.080198	1
Metabolite 1336	7.093	295.156	[M+K-2H]-	8.69	1.13758	0.566211	1
Metabolite 1337	7.46	295.193	[M-H]-	9.18	0.164818	0.920895	1
Metabolite 1338	7.664	295.193	[M-H]-	16.28	2.84874	0.24066	1
Metabolite 1339	8.206	295.23	[M-H]-	1172.84	1.24279	0.537194	1
Metabolite 1340	8.975	295.23	[M-H]-	376.45	1.93369	0.380281	1
Metabolite 1341	8.086	295.23	[M+FA-H]-	8.5	0.329245	0.848214	1
Metabolite 1342	10.653	295.23	[M-H]-	12.87	4.35114	0.113543	1
Metabolite 1343	9.402	295.23	[M+Cl]-	10858.1	0.985585	0.610918	1
Metabolite 1344	11.058	295.266	[M-H]-	2333.31	3.32099	0.190045	1
Metabolite 1345	1.315	295.738	[M-H]-	8.4	3.29211	0.192809	1
Metabolite 1346	6.987	295.841	[M+K-2H]-	8.55	2.5675	0.276997	1
Metabolite 1347	1.805	295.894	[M+Cl]-	7.34	10.133	0.00630458	1
Metabolite 1348	1.942	295.913	[M-H]-	5.3	6.05292	0.048487	1
Metabolite 1349	1.277	296.04	[M-H2O-H]-	15.65	5.04647	0.0801996	1
Metabolite 1350	1.395	296.088	[M+Na-2H]-	12.6	1.40676	0.494911	1
Metabolite 1351	1.392	296.707	[M-H2O-H]-	56.22	11.3336	0.00345898	1
Metabolite 1352	1.071	296.883	[M+K-2H]-	27.94	1.97833	0.371887	1
Metabolite 1353	1.276	296.892	[M-H2O-H]-	10.66	0.0211748	0.989468	1
Metabolite 1354	1.278	296.952	[M-H]-	3.29	3.98429	0.136402	1
Metabolite 1355	1.797	296.98	[M+FA-H]-	11.25	1.34935	0.509321	1
Metabolite 1356	1.266	297.012	[M+K-2H]-	9.71	1.65964	0.436127	1
Metabolite 1357	7.011	297.042	[M+FA-H]-	46.48	9.50164	0.00864459	1
Metabolite 1358	10.612	297.047	[M-H]-	3.55	2.00331	0.367272	1
Metabolite 1359	11.192	297.049	[M-H]-	3.62	2.34119	0.310182	1
Metabolite 1360	9.358	297.049	[M-H]-	2.83	0.705219	0.702852	1
Metabolite 1361	10.021	297.049	[M-H]-	3.79	0.0710274	0.965109	1
Metabolite 1362	7.297	297.049	[M-H]-	3.65	6.50703	0.0386382	1
Metabolite 1363	6.667	297.049	[M-H]-	5.12	6.02989	0.0490486	1
Metabolite 1364	6.579	297.126	[M-H]-	6.56	0.918582	0.631731	1
Metabolite 1365	7.264	297.135	[M-H]-	7.74	0.251895	0.881661	1
Metabolite 1366	7.399	297.172	[M-H]-	4.89	0.375779	0.828706	1
Metabolite 1367	8.015	297.21	[M-H]-	8.74	0.586945	0.74567	1
Metabolite 1368	7.91	297.21	[M-H]-	8.68	1.00539	0.604898	1
Metabolite 1369	10.654	297.245	[M-H]-	354.73	6.00415	0.0496839	1
Metabolite 1370	11.65	297.245	[M-H]-	10.46	8.77872	0.0124087	1
Metabolite 1371	9.861	297.245	[M-H]-	17.49	0.257612	0.879144	1
Metabolite 1372	1.321	297.736	[M-H]-	1103.3	0.207412	0.90149	1
Metabolite 1373	0.532	297.87	[M+Cl]-	5.68	5.04363	0.0803138	1
Metabolite 1374	2.775	297.947	[M+Na-2H]-	4.48	0.737675	0.691538	1
Metabolite 1375	2.137	297.949	[M-H]-	4.22	0.343579	0.842156	1
Metabolite 1376	1.278	298.115	[M+K-2H]-	14.07	2.38835	0.302953	1
Metabolite 1377	1.374	298.703	[M-H2O-H]-	2239.41	1.37471	0.502906	1
Metabolite 1378	2.139	298.948	[M+Na-2H]-	3.83	0.550166	0.759509	1
Metabolite 1379	9.977	299.027	[M-H]-	1.86	1.05004	0.591543	1
Metabolite 1380	9.699	299.027	[M-H]-	3.05	1.29651	0.522958	1
Metabolite 1381	7.149	299.028	[M-H]-	3.27	2.73738	0.25444	1
Metabolite 1382	5.144	299.072	[M-H]-	2.51	4.977	0.0830346	1
Metabolite 1383	1.271	299.1	[M+Na-2H]-	6.5	2.45852	0.29251	1
Metabolite 1384	5.891	299.105	[M+Cl]-	3.33	3.66907	0.159688	1
Metabolite 1385	5.167	299.126	[M-H]-	3.31	1.09275	0.579044	1
Metabolite 1386	6.39	299.141	[M-H]-	4.87	3.66449	0.160054	1
Metabolite 1387	7.796	299.189	[M+Cl]-	3.47	0.90703	0.635391	1
Metabolite 1388	8.153	299.225	[M-H]-	5.13	0.0739903	0.963681	1
Metabolite 1389	9.808	299.225	[M+FA-H]-	21.65	1.65063	0.438097	1
Metabolite 1390	7.598	299.225	[M-H]-	5.75	6.63919	0.0361676	1
Metabolite 1391	10.497	299.261	[M-H]-	15.48	0.115893	0.9437	1
Metabolite 1392	1.384	299.733	[M+Na-2H]-	7.31	0.765003	0.682153	1
Metabolite 1393	1.392	299.89	[M+K-2H]-	5.53	0.448424	0.799146	1
Metabolite 1394	1.493	300.006	[M-H]-	56.35	6.95275	0.0309194	1
Metabolite 1396	5.264	300.021	[M-H]-	5.13	2.72469	0.256059	1
Metabolite 1397	5.279	300.032	[M+FA-H]-	6.98	1.12895	0.568659	1
Metabolite 1398	1.421	300.041	[M+K-2H]-	9.72	0.330662	0.847613	1
Metabolite 1399	4.813	300.049	[M+Na-2H]-	5.74	1.93196	0.380609	1
Metabolite 1400	1.275	300.084	[M+Cl]-	4.66	1.695	0.428486	1
Metabolite 1401	6.58	300.203	[M-H]-	7.42	5.27004	0.0717175	1
Metabolite 1402	1.131	300.903	[M-H]-	5.42	0.259085	0.878497	1
Metabolite 1403	1.888	300.939	[M+Cl]-	6.79	0.749342	0.687515	1
Metabolite 1404	6.28	301.12	[M-H]-	15.15	0.450982	0.798124	1
Metabolite 1405	6.698	301.12	[M+FA-H]-	18.48	1.06658	0.586671	1
Metabolite 1406	6.058	301.122	[M-H]-	6.3	1.51619	0.468558	1
Metabolite 1407	6.191	301.182	[M-H]-	6.6	10.7183	0.0047049	1
Metabolite 1408	10.444	301.241	[M+FA-H]-	1634.4	3.28988	0.193024	1
Metabolite 1409	1.396	301.886	[M-H]-	9.94	2.87075	0.238027	1
Metabolite 1410	1.292	301.927	[M-H]-	6.26	0.604746	0.739063	1
Metabolite 1411	1.32	301.964	[M-H]-	7.64	0.564439	0.754108	1
Metabolite 1412	4.812	301.974	[M+FA-H]-	16.03	0.148506	0.928437	1
Metabolite 1413	1.279	302.103	[M+FA-H]-	222.11	3.49543	0.174171	1
Metabolite 1414	5.245	302.137	[M-H]-	1560.12	0.485211	0.784581	1
Metabolite 1415	6.587	302.662	[M-2H]2-	16905.9	1.69943	0.427536	1
Metabolite 1416	2.77	302.892	[M-H]-	7.64	1.27775	0.527887	1
Metabolite 1417	5.625	302.913	[M-2H]-	11.1	0.230396	0.89119	1
Metabolite 1418	1.89	302.937	[M+K-2H]-	8.12	0.196362	0.906485	1
Metabolite 1419	5.229	302.952	[M-H]-	4.25	5.26072	0.0720525	1
Metabolite 1420	1.311	302.962	[M-2H]-	6.28	4.49763	0.105524	1
Metabolite 1421	1.901	302.964	[M-H]-	8.84	0.353132	0.838143	1
Metabolite 1422	4.811	302.973	[M+FA-H]-	18.54	0.128322	0.937854	1
Metabolite 1423	0.534	303.005	[M+Cl]-	5.44	11.7607	0.00279377	1
Metabolite 1424	1.262	303.021	[M+Cl]-	9.5	0.181139	0.913411	1
Metabolite 1425	9.994	303.13	[M-H]-	5.99	0.168075	0.919397	1
Metabolite 1426	9.061	303.235	[M-H]-	13825.2	0.963167	0.617804	1
Metabolite 1427	8.88	303.235	[M-H]-	6744.08	1.15509	0.561275	1
Metabolite 1428	9.994	303.336	[M-H]-	22663.5	0.441084	0.802084	1
Metabolite 1429	1.073	303.346	[M-H]-	9702.79	2.87549	0.237463	1
Metabolite 1430	0.529	303.836	[M-H]-	20.8	3.67205	0.15945	1
Metabolite 1431	1.306	303.922	[M+Cl]-	52.42	7.99505	0.018361	1
Metabolite 1432	3.114	303.945	[M+FA-H]-	11.17	9.11625	0.0104817	1
Metabolite 1433	2.831	303.945	[M-H]-	7.52	6.14165	0.0463828	1
Metabolite 1434	4.814	303.992	[M-H]-	5.82	1.72388	0.422342	1
Metabolite 1435	1.293	304.073	[M+FA-H]-	22072.7	0.132258	0.93601	1
Metabolite 1436	1.072	304.816	[M+K-2H]-	8.97	6.32583	0.0423023	1
Metabolite 1437	0.53	304.833	[M+Na-2H]-	22.99	5.58462	0.0612795	1
Metabolite 1438	2.068	304.9	[M-H]-	3.39	7.83232	0.0199174	1
Metabolite 1439	1.072	304.917	[M+FA-H]-	361.58	4.29752	0.116629	1
Metabolite 1440	1.798	304.924	[M-H]-	3.42	0.851005	0.653441	1
Metabolite 1441	1.308	304.959	[M+K-2H]-	2.45	3.03283	0.219498	1
Metabolite 1442	4.812	304.97	[M+Cl]-	3.59	0.150721	0.927409	1
Metabolite 1443	5.145	305.01	[M-H]-	3.68	5.0566	0.0797947	1
Metabolite 1444	1.071	305.024	[M-H]-	5.43	6.22111	0.0445763	1
Metabolite 1445	2.308	305.101	[M-H]-	7.53	5.95905	0.050817	1
Metabolite 1446	7.277	305.177	[M-H]-	2129.5	0.872017	0.646612	1
Metabolite 1447	9.438	305.25	[M+FA-H]-	18605.9	0.653163	0.721385	1
Metabolite 1448	10.516	305.25	[M-H]-	10598.3	1.41172	0.493684	1
Metabolite 1449	10.389	305.25	[M-H]-	105018	1.48743	0.475346	1
Metabolite 1450	1.375	305.918	[M+FA-H]-	12.92	8.49978	0.0142658	1
Metabolite 1451	1.307	305.92	[M+FA-H]-	23.48	10.6712	0.0048169	1
Metabolite 1452	1.803	305.923	[M+FA-H]-	12.75	2.16958	0.337973	1
Metabolite 1453	2.837	305.941	[M+Na-2H]-	3.52	3.57223	0.16761	1
Metabolite 1454	3.114	305.941	[M-H]-	4.42	10.8493	0.00440655	1
Metabolite 1455	5.655	305.993	[M-H]-	3.61	1.5909	0.451379	1
Metabolite 1456	5.145	306.007	[M-H]-	17.76	8.1978	0.0165909	1
Metabolite 1457	1.276	306.168	[M+FA-H]-	126.24	2.77497	0.249703	1
Metabolite 1458	10.681	306.255	[M-H]-	10125	0.755789	0.685303	1
Metabolite 1459	1.889	306.896	[M-H]-	5.5	2.10657	0.34879	1
Metabolite 1460	1.074	306.912	[M-H]-	58.65	2.05042	0.358722	1
Metabolite 1461	1.883	306.938	[M+K-2H]-	10.13	0.80392	0.669008	1
Metabolite 1462	1.798	306.941	[M+Na-2H]-	9.99	1.61614	0.445718	1
Metabolite 1463	1.272	307.024	[M+FA-H]-	4.38	1.2933	0.523798	1
Metabolite 1464	1.896	307.037	[M-H2O-H]-	23.72	2.78996	0.247838	1
Metabolite 1465	6.62	307.082	[M+FA-H]-	50.9	2.59692	0.272952	1
Metabolite 1466	6.399	307.12	[M+Cl]-	604.46	1.57267	0.455511	1
Metabolite 1467	7.619	307.154	[M-H]-	17.28	3.09685	0.212583	1
Metabolite 1468	7.557	307.193	[M-H]-	44.88	0.825823	0.661721	1
Metabolite 1469	10.89	307.267	[M-H]-	84566	3.0532	0.217273	1
Metabolite 1470	1.087	307.908	[M+Na-2H]-	150.9	6.40953	0.0405684	1
Metabolite 1471	1.806	307.92	[M-H]-	5.24	3.35461	0.186877	1
Metabolite 1472	1.258	308	[M-H]-	43.71	0.133341	0.935503	1
Metabolite 1473	6.608	308.094	[M-H]-	133.99	1.93686	0.37968	1
Metabolite 1474	1.396	308.1	[M+FA-H]-	16.29	0.405978	0.816287	1
Metabolite 1475	1.256	308.919	[M+K-2H]-	4.34	0.500444	0.778628	1
Metabolite 1476	2.305	308.939	[M+Cl]-	3.48	0.651399	0.722022	1
Metabolite 1477	1.888	308.94	[M+FA-H]-	4.1	1.00966	0.603608	1
Metabolite 1478	5.227	308.968	[M-H]-	4.71	4.68352	0.0961583	1
Metabolite 1480	1.247	309.08	[M-H]-	4.05	4.94309	0.0844543	1
Metabolite 1481	8.139	309.209	[M-H]-	16.8	0.0121025	0.993967	1
Metabolite 1482	7.925	309.209	[M-H]-	67.91	5.06004	0.0796575	1
Metabolite 1483	7.906	309.219	[M-H]-	576465	5.65982	0.0590181	1
Metabolite 1484	11.463	309.283	[M-H]-	145.58	2.00812	0.366388	1
Metabolite 1485	1.896	309.894	[M-H]-	8.89	1.91484	0.383882	1
Metabolite 1486	4.811	310.004	[M+Cl]-	12	0.656747	0.720094	1
Metabolite 1487	2.307	310.026	[M+FA-H]-	5.84	1.19753	0.549491	1
Metabolite 1488	1.136	310.934	[M+K-2H]-	58.02	7.0758	0.0290744	1
Metabolite 1489	1.277	311.112	[M-H]-	3.28	4.65609	0.0974862	1
Metabolite 1490	5.444	311.143	[M-H]-	46.63	2.73339	0.254948	1
Metabolite 1491	8.407	311.187	[M-H]-	6.02	0.172016	0.917587	1
Metabolite 1492	9.051	311.224	[M-H2O-H]-	15.19	0.0286775	0.985764	1
Metabolite 1493	6.538	311.224	[M-H]-	7.85	0.969396	0.615883	1
Metabolite 1494	10.655	311.225	[M-H]-	12.2	5.01545	0.0814534	1
Metabolite 1495	8.074	311.225	[M-H]-	8.87	1.28572	0.525788	1
Metabolite 1496	7.262	311.225	[M+Na-2H]-	11.68	0.1213	0.941152	1
Metabolite 1497	9.766	311.26	[M-H]-	12.8	0.594996	0.742674	1
Metabolite 1498	11.513	311.297	[M-H]-	13.04	3.53362	0.170877	1
Metabolite 1499	4.812	312.005	[M+FA-H]-	80.81	1.12651	0.569353	1
Metabolite 1500	1.232	312.021	[M+Na-2H]-	7.67	0.118115	0.942653	1
Metabolite 1501	6.964	312.127	[M-H]-	11.97	6.11969	0.046895	1
Metabolite 1502	6.556	312.129	[M-H2O-H]-	13.64	0.0397605	0.980316	1
Metabolite 1503	1.887	312.894	[M+FA-H]-	5.52	0.614817	0.73535	1
Metabolite 1504	5.23	312.912	[M+K-2H]-	24.37	7.16629	0.0277881	1
Metabolite 1505	1.795	312.914	[M-H]-	5.46	5.666	0.0588359	1
Metabolite 1506	1.076	312.92	[M-H]-	3.15	0.514175	0.773301	1
Metabolite 1507	2.058	312.93	[M+Na-2H]-	4.32	2.15527	0.3404	1
Metabolite 1508	1.313	312.939	[M+Cl]-	3.25	0.659172	0.719222	1
Metabolite 1509	1.788	312.953	[M-H]-	3.69	0.527659	0.768105	1
Metabolite 1510	1.869	312.975	[M-H]-	2.22	1.64155	0.440091	1
Metabolite 1511	8.395	312.992	[M+Na-2H]-	3.74	0.800574	0.670128	1
Metabolite 1512	4.812	313.002	[M+FA-H]-	31.75	1.65214	0.437766	1
Metabolite 1513	1.899	313.007	[M-H]-	2.61	2.71415	0.257412	1
Metabolite 1514	1.575	313.068	[M-H]-	67.71	5.15134	0.0761027	1
Metabolite 1515	10.02	313.08	[M-H]-	4.58	3.19501	0.202401	1
Metabolite 1516	10.623	313.08	[M-H]-	4.04	0.190467	0.909161	1
Metabolite 1517	9.36	313.081	[M-H]-	3.73	0.462632	0.793489	1
Metabolite 1518	1.274	313.116	[M+Cl]-	19.65	3.24068	0.197832	1
Metabolite 1519	6.235	313.121	[M-H]-	4.62	0.985034	0.611086	1
Metabolite 1520	6.958	313.121	[M-H]-	4.37	4.19106	0.123005	1
Metabolite 1521	6.312	313.121	[M-H2O-H]-	5.18	1.0948	0.578452	1
Metabolite 1522	6.029	313.121	[M-H2O-H]-	4.66	0.636657	0.727364	1
Metabolite 1523	11.289	313.24	[M-H]-	3765.24	7.48772	0.0236626	1
Metabolite 1524	7.243	313.24	[M-H]-	11806.6	1.13585	0.5667	1
Metabolite 1525	9.57	313.24	[M-H]-	447.37	0.485756	0.784367	1
Metabolite 1526	8.533	313.24	[M-H]-	1423.75	0.787493	0.674525	1
Metabolite 1527	8.682	313.241	[M-H]-	2142.46	0.0828448	0.959424	1
Metabolite 1528	7.438	313.241	[M-H]-	10453.2	0.326403	0.84942	1
Metabolite 1529	9.936	313.278	[M-H]-	989.38	1.06613	0.586804	1
Metabolite 1530	1.273	314.119	[M-H]-	13.37	2.57144	0.276451	1
Metabolite 1531	1.309	314.711	[M-H]-	53164	0.496743	0.78007	1
Metabolite 1532	1.38	314.713	[M-H]-	68479.9	1.47695	0.477842	1
Metabolite 1533	2.057	314.929	[M-H]-	7.75	7.64662	0.0218553	1
Metabolite 1534	1.798	314.954	[M+Na-2H]-	24.74	1.63241	0.442107	1
Metabolite 1535	5.276	315.003	[M-H2O-H]-	3.11	0.620384	0.733306	1
Metabolite 1536	5.627	315.041	[M-H]-	1.96	0.235418	0.888955	1
Metabolite 1537	1.5	315.043	[M-H]-	140.88	0.0676619	0.966735	1
Metabolite 1538	1.423	315.043	[M+Na-2H]-	212.6	3.25318	0.196599	1
Metabolite 1539	7.249	315.083	[M-H]-	6.15	6.97568	0.0305668	1
Metabolite 1540	6.074	315.101	[M-H]-	3.46	0.47865	0.787159	1
Metabolite 1542	8.214	315.166	[M-H2O-H]-	3.89	1.20555	0.54729	1
Metabolite 1543	9.854	315.235	[M-H]-	3.14	2.67011	0.263143	1
Metabolite 1544	9.907	315.256	[M+FA-H]-	3.23	0.0566616	0.972067	1
Metabolite 1545	9.271	315.256	[M+FA-H]-	4.07	1.87187	0.392219	1
Metabolite 1546	10.652	315.256	[M-H]-	4.02	3.21735	0.200152	1
Metabolite 1547	1.804	315.951	[M-H]-	109.03	1.24339	0.537034	1
Metabolite 1548	1.269	315.975	[M+K-2H]-	4.58	5.3198	0.0699551	1
Metabolite 1549	4.812	315.997	[M-H]-	6.43	1.77313	0.412069	1
Metabolite 1550	2.307	316.043	[M-H]-	8.82	1.68607	0.430402	1
Metabolite 1551	1.31	316.709	[M-H]-	88297.8	0.373602	0.829609	1
Metabolite 1552	1.381	316.709	[M-H2O-H]-	90920.3	1.71122	0.425024	1
Metabolite 1553	1.208	316.839	[M-H]-	8.71	0.859525	0.650664	1
Metabolite 1554	1.21	316.949	[M+Na-2H]-	547.59	2.26615	0.322042	1
Metabolite 1555	5.734	316.966	[M-H]-	3.92	0.24886	0.883	1
Metabolite 1556	3.107	317.022	[M-H]-	4.1	4.62397	0.0990643	1
Metabolite 1557	1.208	317.061	[M-H]-	6.68	3.1887	0.20304	1
Metabolite 1558	5.145	317.065	[M-H]-	7.33	5.57542	0.061562	1
Metabolite 1559	3.118	317.104	[M-H]-	3.53	1.117	0.572068	1
Metabolite 1560	5.777	317.116	[M+K-2H]-	6.56	0.0644511	0.968288	1
Metabolite 1561	7.657	317.174	[M+Na-2H]-	486.55	6.22827	0.0444168	1
Metabolite 1562	8.423	317.251	[M-H]-	7105.64	1.5404	0.462921	1
Metabolite 1563	5.375	317.97	[M+K-2H]-	8.42	1.08764	0.580527	1
Metabolite 1564	2.307	317.97	[M-H]-	4.04	0.672108	0.714584	1
Metabolite 1565	5.523	317.974	[M-H]-	5.82	0.874434	0.645831	1
Metabolite 1566	4.81	318.011	[M-H]-	4.25	1.53866	0.463323	1
Metabolite 1567	1.264	318.021	[M-H]-	627.72	6.65536	0.0358763	1
Metabolite 1568	1.31	318.705	[M-H]-	46278.7	2.1459	0.341998	1
Metabolite 1569	1.379	318.706	[M+K-2H]-	1209.52	1.03733	0.595313	1
Metabolite 1570	5.276	318.909	[M-H]-	3.88	0.558424	0.75638	1
Metabolite 1571	1.283	318.94	[M+K-2H]-	27.24	0.560171	0.755719	1
Metabolite 1572	1.795	318.946	[M+K-2H]-	2.06	0.9347	0.626661	1
Metabolite 1573	1.073	318.949	[M-H]-	5.45	0.393445	0.821419	1
Metabolite 1574	2.765	318.96	[M+FA-H]-	3.57	1.09757	0.577652	1
Metabolite 1575	1.905	318.962	[M-H]-	3.47	1.11778	0.571844	1
Metabolite 1576	2.308	318.969	[M+FA-H]-	6.52	0.667832	0.716114	1
Metabolite 1577	5.248	319.105	[M-H]-	4.7	5.22242	0.0734457	1
Metabolite 1578	7.529	319.194	[M-H]-	1177.36	3.06281	0.216231	1
Metabolite 1579	7.469	319.229	[M-H]-	8170.81	2.24668	0.325192	1
Metabolite 1580	8.998	319.231	[M-H]-	10788.9	2.9	0.23457	1
Metabolite 1581	8.73	319.266	[M-H]-	3407.81	0.312871	0.855187	1
Metabolite 1582	9.057	319.267	[M+Na-2H]-	5973.94	0.155141	0.925362	1
Metabolite 1583	5.196	319.779	[M-H]-	6.76	0.369591	0.831274	1
Metabolite 1584	3.506	319.959	[M-H]-	5.81	1.44552	0.485411	1
Metabolite 1585	5.12	320.059	[M-H]-	68.22	2.13301	0.34421	1
Metabolite 1586	1.061	320.887	[M+K-2H]-	13.79	2.55565	0.278642	1
Metabolite 1587	1.93	320.91	[M-H2O-H]-	2.28	0.600453	0.740651	1
Metabolite 1588	5.227	320.924	[M+FA-H]-	4.56	5.43549	0.0660234	1
Metabolite 1589	1.285	320.936	[M+Na-2H]-	4.89	1.07924	0.582971	1
Metabolite 1590	1.318	320.952	[M-H2O-H]-	2.48	0.182009	0.913014	1
Metabolite 1591	2.308	320.966	[M+K-2H]-	3.32	0.302003	0.859847	1
Metabolite 1592	5.19	320.97	[M-H]-	2.43	0.20206	0.903906	1
Metabolite 1593	5.279	321.02	[M-H]-	3.25	2.44536	0.29444	1
Metabolite 1594	1.28	321.04	[M-H]-	4.1	5.96484	0.05067	1
Metabolite 1595	5.423	321.061	[M+Na-2H]-	10.47	0.616643	0.734679	1
Metabolite 1596	5.888	321.088	[M+Cl]-	8.33	4.24608	0.119667	1
Metabolite 1597	6.793	321.173	[M+Cl]-	6.42	7.38298	0.0249348	1
Metabolite 1598	9.809	321.207	[M+Cl]-	109.63	3.57426	0.16744	1
Metabolite 1599	7.827	321.21	[M+Cl]-	6.55	0.481875	0.785891	1
Metabolite 1600	9.317	321.245	[M-H]-	5476.27	1.88125	0.390384	1
Metabolite 1601	9.067	321.282	[M-H]-	11061.5	4.62726	0.0989015	1
Metabolite 1602	1.942	321.908	[M-H]-	4.18	9.07868	0.0106804	1
Metabolite 1603	1.268	322.014	[M-H]-	6.36	2.24234	0.325898	1
Metabolite 1604	4.954	322.038	[M+FA-H]-	21.59	2.24761	0.32504	1
Metabolite 1605	1.273	322.066	[M-H]-	8.92	1.13564	0.56676	1
Metabolite 1606	1.268	322.115	[M-H]-	320.27	0.0771537	0.962158	1
Metabolite 1607	6.471	322.125	[M-H]-	591.85	9.52345	0.00855083	1
Metabolite 1608	1.067	322.888	[M-2H]-	74.93	1.15626	0.560946	1
Metabolite 1609	1.281	322.933	[M-H]-	4.24	0.148986	0.928214	1
Metabolite 1610	1.079	322.943	[M-H]-	7.24	7.54897	0.0229489	1
Metabolite 1611	5.61	322.95	[M-H2O-H]-	9.03	0.0792646	0.961143	1
Metabolite 1612	1.288	322.981	[M-H2O-H]-	4.4	2.64839	0.266017	1
Metabolite 1613	5.736	322.985	[M-H]-	12.87	0.847156	0.6547	1
Metabolite 1614	1.902	323.01	[M-H]-	2.88	2.52621	0.282775	1
Metabolite 1615	1.286	323.014	[M+K-2H]-	2.34	3.56837	0.167934	1
Metabolite 1616	6.621	323.047	[M-H]-	13.37	1.49616	0.473275	1
Metabolite 1617	5.758	323.076	[M+FA-H]-	13.04	2.74498	0.253475	1
Metabolite 1618	8.508	323.098	[M-H]-	5.55	4.11604	0.127707	1
Metabolite 1619	7.085	323.189	[M+Cl]-	6.72	8.2782	0.0159372	1
Metabolite 1620	10.444	323.223	[M+K-2H]-	385.37	3.60664	0.164751	1
Metabolite 1621	9.593	323.224	[M+FA-H]-	1987.65	1.29867	0.522394	1
Metabolite 1622	8.36	323.225	[M-H]-	4446.21	2.41079	0.299574	1
Metabolite 1623	9.77	323.262	[M-H]-	8346.61	3.16204	0.205766	1
Metabolite 1624	1.07	323.887	[M+K-2H]-	162.56	4.77101	0.0920425	1
Metabolite 1625	5.125	324.075	[M-H]-	8.73	0.31411	0.854657	1
Metabolite 1626	10.438	324.226	[M-H]-	650063	3.68064	0.158766	1
Metabolite 1627	1.291	324.948	[M+Cl]-	3.26	0.308841	0.856912	1
Metabolite 1628	5.277	324.963	[M-H]-	2.53	0.0944304	0.953882	1
Metabolite 1629	1.897	325.01	[M-H]-	15.71	2.05586	0.357747	1
Metabolite 1630	6.579	325.041	[M-H]-	3.28	6.92906	0.0312876	1
Metabolite 1631	9.019	325.114	[M-H]-	7.65	1.75242	0.416357	1
Metabolite 1632	1.28	325.128	[M-2H]-	45.57	6.18514	0.0453851	1
Metabolite 1633	7	325.203	[M+Cl]-	5.07	1.04895	0.591867	1
Metabolite 1634	7.273	325.205	[M+FA-H]-	3.28	1.63303	0.44197	1
Metabolite 1635	8.652	325.241	[M-H]-	58790.3	0.144258	0.930411	1
Metabolite 1636	10.09	325.241	[M+FA-H]-	104.21	1.86369	0.393826	1
Metabolite 1637	9.318	325.277	[M-H]-	14323.8	8.69238	0.0129561	1
Metabolite 1638	11.046	325.277	[M-H]-	16340.2	4.16852	0.124399	1
Metabolite 1639	10.313	325.277	[M-H]-	22318.8	0.605964	0.738612	1
Metabolite 1640	2.311	325.998	[M-H]-	5.13	0.329008	0.848314	1
Metabolite 1641	1.288	326.006	[M-H]-	5.78	8.64098	0.0132933	1
Metabolite 1642	1.891	326.007	[M-H]-	55.58	1.80826	0.404894	1
Metabolite 1643	9.735	326.272	[M-H]-	12347.7	1.81368	0.403798	1
Metabolite 1644	1.061	326.881	[M-H]-	10.86	0.201873	0.903991	1
Metabolite 1645	5.231	326.927	[M+FA-H]-	6.01	7.8824	0.0194249	1
Metabolite 1646	5.734	326.927	[M-H2O-H]-	21.02	0.462632	0.793489	1
Metabolite 1647	5.625	327.004	[M-H]-	3.22	2.05907	0.357172	1
Metabolite 1648	6.664	327.1	[M-H]-	5.5	2.12059	0.346354	1
Metabolite 1649	9.908	327.121	[M-H]-	2.76	2.63247	0.268143	1
Metabolite 1650	9.584	327.129	[M+Na-2H]-	14.25	2.64377	0.266632	1
Metabolite 1651	6.072	327.163	[M-2H]2-	2.55	4.75865	0.0926133	1
Metabolite 1652	10.1	327.22	[M-H]-	590.12	5.41739	0.0666236	1
Metabolite 1653	7.757	327.22	[M+Cl]-	4019.11	1.74301	0.418322	1
Metabolite 1654	8.99	327.234	[M-H]-	1543.66	0.270363	0.873557	1
Metabolite 1655	9.783	327.256	[M-H]-	9.87	0.831746	0.659764	1
Metabolite 1656	10.646	327.256	[M+FA-H]-	207.51	3.63759	0.162221	1
Metabolite 1657	10.829	327.292	[M-H]-	2064.43	6.03268	0.0489802	1
Metabolite 1658	9.905	327.344	[M-H2O-H]-	16307	2.75105	0.252707	1
Metabolite 1659	9.908	327.355	[M-H]-	15982.5	4.40594	0.110475	1
Metabolite 1660	1.91	327.872	[M-H]-	3.51	0.0761908	0.962621	1
Metabolite 1661	1.951	327.924	[M-H]-	4.38	2.62588	0.269028	1
Metabolite 1662	1.264	327.972	[M-H]-	7.94	1.18165	0.553871	1
Metabolite 1663	2.309	328	[M+FA-H]-	26.99	0.478465	0.787232	1
Metabolite 1664	1.287	328.002	[M+FA-H]-	4.95	5.65369	0.0591994	1
Metabolite 1665	3.113	328.034	[M-H]-	3.51	4.80638	0.0904289	1
Metabolite 1666	5.277	328.153	[M-H]-	199.17	2.43452	0.296041	1
Metabolite 1667	6.624	328.871	[M-H]-	7.17	0.580776	0.747973	1
Metabolite 1668	4.986	328.905	[M+K-2H]-	4.75	4.25807	0.118952	1
Metabolite 1669	1.273	328.969	[M-H]-	2.27	2.9884	0.224429	1
Metabolite 1670	1.256	328.987	[M-H]-	5.14	2.54038	0.280779	1
Metabolite 1671	2.309	328.998	[M+FA-H]-	14.26	0.577832	0.749075	1
Metabolite 1672	5.144	329.03	[M-H]-	8.53	2.02318	0.36364	1
Metabolite 1673	6.621	329.062	[M-2H]-	43.56	1.95658	0.375954	1
Metabolite 1674	6.534	329.163	[M-H2O-H]-	114.67	0.321389	0.851552	1
Metabolite 1675	6.175	329.192	[M-H2O-H]-	27.28	6.62963	0.0363407	1
Metabolite 1676	10.656	329.235	[M+Na-2H]-	1458.55	6.32098	0.042405	1
Metabolite 1677	6.705	329.235	[M+Na-2H]-	8375.35	1.05109	0.591232	1
Metabolite 1678	7.012	329.235	[M-H2O-H]-	7940.97	2.37176	0.305477	1
Metabolite 1679	10.201	329.251	[M-H]-	15929.2	1.40372	0.495663	1
Metabolite 1680	10.375	329.251	[M+Na-2H]-	39304.7	2.41486	0.298964	1
Metabolite 1681	11.278	329.272	[M+FA-H]-	3207.28	6.46054	0.0395468	1
Metabolite 1682	3.114	329.939	[M-H]-	2.82	3.32639	0.189532	1
Metabolite 1683	1.29	330.027	[M-H]-	843.95	6.27556	0.0433789	1
Metabolite 1684	5.611	330.194	[M-H]-	5724.06	0.709314	0.701414	1
Metabolite 1685	1.072	330.841	[M-H]-	9.47	3.78457	0.150727	1
Metabolite 1686	1.955	330.849	[M-H]-	2.74	1.69968	0.427484	1
Metabolite 1687	5.626	330.946	[M+K-2H]-	1.47	1.47472	0.478374	1
Metabolite 1688	1.907	330.997	[M-H]-	1.85	2.24398	0.325631	1
Metabolite 1689	5.09	331.063	[M-H]-	4.1	0.380178	0.826886	1
Metabolite 1690	5.384	331.093	[M-H]-	7.89	0.128048	0.937983	1
Metabolite 1691	6.307	331.119	[M-H]-	8.32	0.12019	0.941675	1
Metabolite 1692	5.893	331.132	[M+FA-H]-	1425.89	3.83403	0.147045	1
Metabolite 1693	6.019	331.132	[M-H]-	7714.13	1.53319	0.464591	1
Metabolite 1694	6.774	331.179	[M+FA-H]-	786.76	1.63084	0.442453	1
Metabolite 1695	8.139	331.19	[M-H]-	9703.1	0.0269929	0.986594	1
Metabolite 1696	7.925	331.191	[M+Na-2H]-	2043.89	4.34889	0.113671	1
Metabolite 1697	6.19	331.194	[M-H2O-H]-	14726.8	11.9606	0.00252802	1
Metabolite 1698	7.155	331.194	[M-H]-	4128.29	1.47125	0.479206	1
Metabolite 1699	8.902	331.266	[M-H]-	22321.5	0.136918	0.933832	1
Metabolite 1700	0.53	331.831	[M-H]-	21.4	4.15187	0.125439	1
Metabolite 1701	1.294	331.893	[M+Cl]-	6.05	4.49413	0.105709	1
Metabolite 1702	5.145	331.955	[M+Cl]-	5.12	1.136	0.566658	1
Metabolite 1703	4.617	331.959	[M-H]-	3.67	0.590872	0.744207	1
Metabolite 1704	0.534	331.998	[M+FA-H]-	6.5	12.5999	0.00183641	1
Metabolite 1705	5.806	332.21	[M-H]-	9115.63	1.63182	0.442237	1
Metabolite 1706	10.768	332.269	[M-H]-	298294	1.46401	0.480944	1
Metabolite 1707	0.529	332.829	[M-H]-	29.15	3.3692	0.185519	1
Metabolite 1708	1.218	332.925	[M+K-2H]-	244.9	0.923446	0.630197	1
Metabolite 1709	1.895	332.955	[M+K-2H]-	2.26	0.878555	0.644502	1
Metabolite 1710	5.145	333.042	[M+FA-H]-	12.55	6.50548	0.0386682	1
Metabolite 1711	7.923	333.208	[M-H2O-H]-	9.61	0.636636	0.727372	1
Metabolite 1712	7.143	333.209	[M-H]-	639.11	1.82286	0.401949	1
Metabolite 1713	11.156	333.282	[M-H]-	13481.1	0.82147	0.663163	1
Metabolite 1714	1.293	333.89	[M+K-2H]-	5.86	1.34747	0.509802	1
Metabolite 1715	2.312	333.956	[M-H]-	3.25	0.82632	0.661557	1
Metabolite 1716	5.275	333.973	[M-H]-	5.58	0.822844	0.662707	1
Metabolite 1717	2.312	334.007	[M-H]-	3.4	0.845267	0.655319	1
Metabolite 1718	1.273	334.034	[M+FA-H]-	3.79	6.43612	0.0400327	1
Metabolite 1719	0.53	334.825	[M-H]-	5.63	3.54289	0.170087	1
Metabolite 1720	1.218	334.92	[M-H]-	19.82	1.67793	0.432158	1
Metabolite 1721	5.734	334.939	[M-2H]-	8.6	0.770072	0.680426	1
Metabolite 1722	1.895	334.989	[M+Na-2H]-	6.92	0.2079	0.90127	1
Metabolite 1723	1.295	334.993	[M+FA-H]-	7.85	6.12356	0.0468044	1
Metabolite 1724	1.255	335.01	[M-H]-	5.54	1.3736	0.503183	1
Metabolite 1725	1.512	335.049	[M+Na-2H]-	64.31	2.3589	0.307448	1
Metabolite 1726	1.291	335.05	[M-H]-	44.55	1.0234	0.599476	1
Metabolite 1727	1.784	335.052	[M-H]-	228.44	0.469989	0.790575	1
Metabolite 1728	5.615	335.077	[M-H2O-H]-	7.97	1.58205	0.45338	1
Metabolite 1729	7.26	335.114	[M+FA-H]-	21.95	4.82776	0.0894673	1
Metabolite 1730	10.235	335.222	[M-H]-	21311.5	1.92223	0.382466	1
Metabolite 1731	8.68	335.222	[M+Na-2H]-	23058.5	0.356149	0.83688	1
Metabolite 1732	7.053	335.224	[M-H]-	40241.4	0.485986	0.784277	1
Metabolite 1733	8.257	335.225	[M+FA-H]-	14745.4	1.99271	0.369223	1
Metabolite 1734	7.166	335.226	[M-H]-	20007.9	6.64792	0.0360099	1
Metabolite 1735	11.707	335.298	[M-H]-	18521.5	2.36105	0.307117	1
Metabolite 1736	0.536	335.808	[M-H]-	671.11	3.40484	0.182242	1
Metabolite 1737	1.298	335.935	[M+Na-2H]-	12.22	2.4373	0.295629	1
Metabolite 1738	5.706	335.938	[M-H]-	19.44	0.623122	0.732303	1
Metabolite 1739	3.112	335.978	[M-H]-	3.1	0.713043	0.700107	1
Metabolite 1740	5.978	336.005	[M-H2O-H]-	29.01	0.478792	0.787103	1
Metabolite 1741	1.275	336.038	[M-H]-	12.55	6.65353	0.0359091	1
Metabolite 1742	2.806	336.062	[M-H]-	4.17	0.524975	0.769136	1
Metabolite 1743	3.103	336.062	[M+FA-H]-	4.03	2.86281	0.238973	1
Metabolite 1744	1.37	336.075	[M-H]-	25.05	0.86242	0.649723	1
Metabolite 1745	9.29	336.256	[M+Na-2H]-	12774.3	0.41714	0.811744	1
Metabolite 1746	1.908	336.904	[M-H]-	4.35	2.60187	0.272277	1
Metabolite 1747	1.799	336.935	[M+K-2H]-	3.02	1.61738	0.445441	1
Metabolite 1748	5.617	336.965	[M-H2O-H]-	5.23	1.40299	0.495842	1
Metabolite 1749	4.956	337	[M-H]-	1.93	4.26251	0.118688	1
Metabolite 1750	1.275	337.035	[M-H]-	4.3	4.56513	0.102022	1
Metabolite 1751	2.804	337.06	[M-H]-	4.11	0.60965	0.737252	1
Metabolite 1752	3.108	337.06	[M-H]-	3.72	3.02715	0.220122	1
Metabolite 1753	5.119	337.062	[M-H]-	29.29	2.27331	0.32089	1
Metabolite 1754	11.651	337.208	[M+K-2H]-	15.68	0.330742	0.847579	1
Metabolite 1755	10.73	337.238	[M-H]-	10360.1	0.514247	0.773273	1
Metabolite 1756	10.865	337.238	[M+Na-2H]-	1780.3	1.91168	0.384489	1
Metabolite 1757	9.405	337.241	[M-H]-	12457	2.09804	0.350281	1
Metabolite 1758	8.565	337.241	[M+Na-2H]-	8706.81	0.818584	0.66412	1
Metabolite 1759	8.406	337.241	[M-H]-	3876.46	0.777097	0.67804	1
Metabolite 1760	7.124	337.241	[M-H]-	24732.4	2.01615	0.364921	1
Metabolite 1761	1.907	337.9	[M-H]-	8.87	0.850978	0.65345	1
Metabolite 1762	5.276	337.916	[M-H]-	6.78	0.0367351	0.9818	1
Metabolite 1763	4.812	337.93	[M-H]-	14.21	4.28526	0.117346	1
Metabolite 1764	1.299	337.932	[M-H]-	4.3	3.07039	0.215413	1
Metabolite 1765	1.805	337.934	[M-H]-	10.86	1.50447	0.471312	1
Metabolite 1766	9.844	338.272	[M-H]-	25451.3	1.51216	0.469504	1
Metabolite 1767	1.951	338.883	[M-H]-	8.37	2.61184	0.270923	1
Metabolite 1768	1.273	338.998	[M-H]-	6.56	1.37488	0.502861	1
Metabolite 1769	4.955	339.001	[M+FA-H]-	3.83	1.98755	0.370176	1
Metabolite 1770	6.62	339.02	[M+Na-2H]-	100.81	6.10813	0.0471668	1
Metabolite 1771	5.759	339.041	[M-H]-	4.91	2.74645	0.253289	1
Metabolite 1772	5.705	339.055	[M+Cl]-	6.78	0.217621	0.8969	1
Metabolite 1773	5.144	339.06	[M+Na-2H]-	24.14	3.78753	0.150504	1
Metabolite 1774	7.501	339.184	[M-H]-	2.69	0.894563	0.639364	1
Metabolite 1775	9.652	339.218	[M+K-2H]-	388.1	1.69478	0.428532	1
Metabolite 1776	9.941	339.256	[M-H]-	5775.89	0.550257	0.759475	1
Metabolite 1777	9.009	339.256	[M-H]-	4707.19	1.99608	0.368602	1
Metabolite 1778	8.815	339.256	[M-H]-	940.07	0.201413	0.904198	1
Metabolite 1779	1.948	339.881	[M+K-2H]-	21.79	2.88025	0.236898	1
Metabolite 1780	1.307	339.899	[M+K-2H]-	26.62	8.09898	0.0174312	1
Metabolite 1781	1.268	340.076	[M-H]-	8.47	0.275899	0.871142	1
Metabolite 1782	5.228	340.905	[M+K-2H]-	5.78	6.78965	0.0335465	1
Metabolite 1783	5.737	340.943	[M+Cl]-	9.89	0.447552	0.799494	1
Metabolite 1784	1.118	340.948	[M+Na-2H]-	2.81	3.63828	0.162165	1
Metabolite 1785	5.145	340.987	[M-H]-	3.89	3.0926	0.213034	1
Metabolite 1786	1.268	341.158	[M-H2O-H]-	3.16	0.459892	0.794577	1
Metabolite 1787	7.632	341.235	[M-H2O-H]-	7492.11	3.09674	0.212595	1
Metabolite 1788	9.977	341.271	[M+K-2H]-	14951.6	0.0442915	0.978098	1
Metabolite 1789	7.634	341.271	[M-H]-	1467.93	2.13776	0.343393	1
Metabolite 1790	9.338	341.272	[M+Na-2H]-	143.38	0.338745	0.844194	1
Metabolite 1791	10.742	341.308	[M-H]-	6868.2	4.1477	0.125701	1
Metabolite 1792	1.308	341.896	[M+K-2H]-	17.34	7.77263	0.0205208	1
Metabolite 1793	5.143	341.984	[M+Cl]-	13.34	4.79343	0.0910163	1
Metabolite 1794	1.493	341.999	[M+Cl]-	251.48	4.18586	0.123325	1
Metabolite 1796	9.584	342.152	[M+Na-2H]-	71.98	3.3121	0.190892	1
Metabolite 1797	9.476	342.266	[M-H]-	3239.13	1.22513	0.541958	1
Metabolite 1798	1.146	342.875	[M-H]-	6.13	0.0786205	0.961452	1
Metabolite 1799	6.625	342.887	[M+Cl]-	8.89	1.06734	0.586448	1
Metabolite 1800	5.737	342.922	[M-H]-	2.03	0.536376	0.764764	1
Metabolite 1801	5.145	343.003	[M-H]-	3.99	5.18575	0.0748048	1
Metabolite 1802	1.135	343.046	[M-H]-	4.01	0.484759	0.784758	1
Metabolite 1803	6.439	343.08	[M-H]-	3.9	1.39263	0.498419	1
Metabolite 1804	9.918	343.228	[M-H]-	61089.5	2.58048	0.275205	1
Metabolite 1805	8.186	343.23	[M-H]-	15072.1	0.0393689	0.980508	1
Metabolite 1806	7.922	343.251	[M+FA-H]-	23330.4	1.32862	0.514628	1
Metabolite 1807	10.657	343.251	[M+FA-H]-	37427.5	6.19537	0.0451537	1
Metabolite 1808	8.925	343.266	[M+FA-H]-	23593.7	0.258843	0.878603	1
Metabolite 1809	1.308	343.893	[M-H]-	9.28	5.42335	0.0664254	1
Metabolite 1810	1.494	343.996	[M+K-2H]-	901.58	8.77118	0.0124556	1
Metabolite 1811	9.602	343.997	[M-H]-	3.99	7.47624	0.0237988	1
Metabolite 1812	10.642	343.998	[M-H]-	3.57	0.256281	0.87973	1
Metabolite 1814	10.438	343.998	[M-H]-	3.6	5.0123	0.0815819	1
Metabolite 1815	0.527	344.114	[M+K-2H]-	9.67	10.6754	0.00480692	1
Metabolite 1816	0.527	344.124	[M+K-2H]-	9.2	13.3649	0.00125271	1
Metabolite 1817	2.765	344.866	[M-H]-	8.16	1.70095	0.427212	1
Metabolite 1818	5.59	344.976	[M-H]-	5.68	1.08419	0.581528	1
Metabolite 1820	11.539	345	[M-H]-	0.55	3.52337	0.171755	1
Metabolite 1821	7.147	345.034	[M-H]-	21.63	5.14119	0.0764901	1
Metabolite 1822	5.759	345.058	[M-H]-	10.06	1.97181	0.373101	1
Metabolite 1823	6.216	345.148	[M+Na-2H]-	122.21	2.13527	0.34382	1
Metabolite 1824	6.135	345.148	[M-2H]-	343.22	1.48588	0.475713	1
Metabolite 1825	9.591	345.206	[M-H]-	4513.3	2.67413	0.262615	1
Metabolite 1826	7.859	345.246	[M-H]-	15521.8	0.226619	0.892874	1
Metabolite 1827	9.2	345.246	[M-H]-	20120	5.15928	0.0758015	1
Metabolite 1828	9.346	345.282	[M+FA-H]-	2864.76	0.581678	0.747636	1
Metabolite 1829	9.56	345.282	[M-H]-	87960.9	1.50584	0.47099	1
Metabolite 1830	0.531	345.836	[M+K-2H]-	8.72	2.71525	0.257271	1
Metabolite 1831	5.624	345.973	[M-H]-	13.08	0.26075	0.877766	1
Metabolite 1832	1.256	345.977	[M+K-2H]-	5.14	1.65684	0.436739	1
Metabolite 1833	2.833	346.008	[M+FA-H]-	7.58	0.0544744	0.97313	1
Metabolite 1834	3.114	346.009	[M+FA-H]-	11.99	1.15595	0.561033	1
Metabolite 1835	0.53	346.834	[M-H]-	7.26	3.76914	0.151895	1
Metabolite 1836	1.111	346.898	[M+FA-H]-	2.84	4.18736	0.123233	1
Metabolite 1837	1.165	346.96	[M-H]-	4.2	6.62424	0.0364388	1
Metabolite 1838	0.535	346.995	[M-H]-	28.22	8.58857	0.0136463	1
Metabolite 1839	10.535	346.996	[M-H]-	0.7	0.0268858	0.986647	1
Metabolite 1840	2.826	347.005	[M-H]-	6.61	0.520903	0.770703	1
Metabolite 1841	3.112	347.006	[M-H]-	8.73	0.00216285	0.998919	1
Metabolite 1842	1.503	347.006	[M-H]-	416.94	0.654584	0.720873	1
Metabolite 1843	0.565	347.006	[M-H]-	23.11	0.719215	0.69795	1
Metabolite 1844	1.275	347.052	[M+Cl]-	5.64	4.14467	0.125891	1
Metabolite 1845	1.396	347.077	[M+Cl]-	6.1	1.02483	0.599047	1
Metabolite 1846	10.09	347.222	[M-H]-	87874.1	1.65786	0.436517	1
Metabolite 1847	8.065	347.224	[M+FA-H]-	5890.06	1.28836	0.525093	1
Metabolite 1848	8.652	347.224	[M+Na-2H]-	3610.2	0.963928	0.617569	1
Metabolite 1849	9.662	347.262	[M-H]-	4172.35	0.611862	0.736437	1
Metabolite 1850	9.459	347.297	[M+FA-H]-	4149.83	0.0376442	0.981354	1
Metabolite 1851	9.636	347.299	[M+FA-H]-	1922.49	0.880218	0.643966	1
Metabolite 1852	1.64	348.003	[M-H]-	2804.17	3.53624	0.170653	1
Metabolite 1853	1.276	348.05	[M-H]-	42.42	5.01205	0.0815918	1
Metabolite 1854	1.034	348.814	[M+K-2H]-	4.91	3.44571	0.178556	1
Metabolite 1855	1.222	348.897	[M+K-2H]-	74.4	0.600103	0.74078	1
Metabolite 1856	5.143	349.015	[M-H]-	3.17	0.287621	0.866052	1
Metabolite 1857	1.263	349.027	[M-H2O-H]-	88.06	0.987627	0.610295	1
Metabolite 1858	1.161	349.063	[M-H2O-H]-	7.09	0.789645	0.6738	1
Metabolite 1859	5.626	349.09	[M+Na-2H]-	5.2	0.0710274	0.965109	1
Metabolite 1860	7.701	349.13	[M-H]-	2768.01	7.79325	0.0203104	1
Metabolite 1861	7.071	349.168	[M-H]-	9638.73	2.93132	0.230925	1
Metabolite 1862	11.652	349.238	[M+Cl]-	40433.9	7.22156	0.0270308	1
Metabolite 1863	9.993	349.24	[M+FA-H]-	45327.8	1.11798	0.571788	1
Metabolite 1864	8.495	349.24	[M+Na-2H]-	48391.6	0.974405	0.614342	1
Metabolite 1865	8.717	349.24	[M-H]-	45631	0.148041	0.928652	1
Metabolite 1866	1.033	349.812	[M+Cl]-	9.14	2.62569	0.269054	1
Metabolite 1867	2.054	349.864	[M-H]-	7.85	3.06216	0.216302	1
Metabolite 1868	5.623	349.918	[M+FA-H]-	8.44	1.63011	0.442615	1
Metabolite 1869	3.113	349.951	[M-H]-	4.84	6.60647	0.0367641	1
Metabolite 1870	1.895	349.968	[M-H]-	19.6	0.0197096	0.990194	1
Metabolite 1871	2.305	349.981	[M-H]-	4.88	0.965772	0.617	1
Metabolite 1872	1.319	350.03	[M-H]-	41615.6	6.63493	0.0362447	1
Metabolite 1873	5.412	350.153	[M+FA-H]-	27409.1	0.678835	0.712185	1
Metabolite 1874	7.903	350.213	[M-H]-	87668.1	4.59704	0.100408	1
Metabolite 1875	1.381	350.673	[M+Cl]-	19605.6	0.2954	0.86269	1
Metabolite 1876	1.222	350.896	[M+Cl]-	19.47	1.42165	0.491238	1
Metabolite 1877	2.764	350.898	[M+Cl]-	7.32	1.93981	0.379118	1
Metabolite 1878	2.833	350.949	[M-H]-	4.49	5.98625	0.0501307	1
Metabolite 1879	3.114	350.949	[M-H]-	7.32	7.08369	0.0289598	1
Metabolite 1880	2.3	350.979	[M-H]-	6.77	1.76979	0.412757	1
Metabolite 1881	5.145	351.016	[M+FA-H]-	31.67	7.26127	0.0264994	1
Metabolite 1882	5.636	351.02	[M-H]-	1.98	0.910775	0.634202	1
Metabolite 1883	7.259	351.078	[M-H]-	7.88	3.54328	0.170054	1
Metabolite 1884	9.28	351.129	[M-H]-	3.98	1.94909	0.377363	1
Metabolite 1885	9.807	351.15	[M-H2O-H]-	5.95	1.97013	0.373415	1
Metabolite 1886	7.95	351.218	[M+Cl]-	19492.6	4.82485	0.0895979	1
Metabolite 1887	10.443	351.221	[M-H2O-H]-	3988.94	3.58841	0.16626	1
Metabolite 1888	11.648	351.253	[M+Na-2H]-	504.63	5.14222	0.0764505	1
Metabolite 1889	11.278	351.253	[M-H]-	57697.1	3.63146	0.162719	1
Metabolite 1890	10.863	351.254	[M+Cl]-	4170.02	0.815222	0.665237	1
Metabolite 1891	8.767	351.256	[M+Cl]-	1630.35	0.401369	0.81817	1
Metabolite 1892	9.215	351.256	[M+Cl]-	5667.49	2.34407	0.309736	1
Metabolite 1893	9.474	351.256	[M-H2O-H]-	7182.87	2.34756	0.309197	1
Metabolite 1894	9.03	351.256	[M+Na-2H]-	4306.97	0.166074	0.920317	1
Metabolite 1895	10.382	351.257	[M-H]-	3091.4	0.599098	0.741152	1
Metabolite 1896	1.379	351.67	[M-H]-	32225.6	1.16232	0.55925	1
Metabolite 1897	3.504	351.897	[M-H]-	4.95	0.887902	0.641497	1
Metabolite 1898	0.57	351.998	[M+Cl]-	11.69	2.35044	0.308751	1
Metabolite 1899	5.144	352.014	[M+FA-H]-	159.6	7.24844	0.0266699	1
Metabolite 1900	1.313	352.017	[M-H]-	7.55	4.66136	0.0972296	1
Metabolite 1901	6.283	352.018	[M-H]-	35.24	4.88786	0.086819	1
Metabolite 1902	1.283	352.03	[M+Na-2H]-	15.11	3.52099	0.171959	1
Metabolite 1903	1.379	352.669	[M+K-2H]-	20492.8	0.633273	0.728595	1
Metabolite 1904	3.506	352.898	[M-H]-	6.38	1.30354	0.521122	1
Metabolite 1905	2.768	352.899	[M+K-2H]-	6.8	1.50527	0.471122	1
Metabolite 1906	1.135	352.912	[M-H]-	4.43	0.211651	0.899582	1
Metabolite 1907	1.903	352.914	[M+K-2H]-	2.99	4.26534	0.118521	1
Metabolite 1908	1.11	353.012	[M-H]-	5.18	6.79667	0.0334289	1
Metabolite 1909	6.267	353.036	[M-2H]-	18.7	5.22891	0.0732077	1
Metabolite 1910	6.541	353.073	[M-H]-	9.84	15.4016	0.000452475	1
Metabolite 1911	3.113	353.081	[M+Cl]-	4.77	0.747191	0.688255	1
Metabolite 1912	2.841	353.082	[M+Cl]-	4.42	0.716545	0.698883	1
Metabolite 1913	5.892	353.115	[M-H]-	4.81	3.91862	0.140956	1
Metabolite 1914	9.807	353.146	[M-H]-	48.28	1.95426	0.376389	1
Metabolite 1915	10.444	353.167	[M-H2O-H]-	20.66	3.91193	0.141428	1
Metabolite 1916	11.651	353.201	[M-H]-	2.91	4.67441	0.0965975	1
Metabolite 1917	8.542	353.215	[M+K-2H]-	11.02	5.32731	0.0696932	1
Metabolite 1918	6.996	353.237	[M-H]-	4060.04	1.26332	0.531708	1
Metabolite 1919	10.369	353.27	[M+FA-H]-	4329.07	0.719915	0.697706	1
Metabolite 1920	10.89	353.272	[M+FA-H]-	4815.28	2.52646	0.28274	1
Metabolite 1921	9.212	353.272	[M+K-2H]-	1649.76	0.00665414	0.996678	1
Metabolite 1922	9.416	353.272	[M-H]-	515.15	0.156304	0.924824	1
Metabolite 1923	1.381	353.716	[M-H]-	27940.6	1.82188	0.402147	1
Metabolite 1924	3.507	353.896	[M-2H]-	10.41	1.59141	0.451264	1
Metabolite 1925	2.768	353.897	[M-2H]-	16.9	1.35067	0.508987	1
Metabolite 1926	3.087	353.897	[M-H]-	7.55	1.89021	0.388638	1
Metabolite 1927	1.902	353.911	[M-H2O-H]-	7.84	4.06885	0.130756	1
Metabolite 1928	2.31	353.922	[M-2H]-	10.4	4.22455	0.120963	1
Metabolite 1929	0.572	353.997	[M+K-2H]-	4.74	0.395117	0.820732	1
Metabolite 1930	6.268	354.015	[M-H]-	40	1.1345	0.567084	1
Metabolite 1931	1.304	354.075	[M-H2O-H]-	25.88	5.63115	0.0598702	1
Metabolite 1932	9.656	354.152	[M-H2O-H]-	26.63	1.8334	0.399836	1
Metabolite 1933	10.104	354.302	[M-2H]-	15083.4	2.15936	0.339704	1
Metabolite 1934	10.548	354.304	[M-H]-	8254.88	0.730691	0.693957	1
Metabolite 1935	1.381	354.715	[M+K-2H]-	35299.1	1.92133	0.382639	1
Metabolite 1936	2.29	354.893	[M-H]-	4.71	0.478956	0.787039	1
Metabolite 1937	2.769	354.894	[M-H]-	6.99	1.21149	0.545669	1
Metabolite 1938	3.506	354.894	[M-H]-	6.1	1.21761	0.544001	1
Metabolite 1939	3.085	354.894	[M-H]-	5.81	3.94746	0.138938	1
Metabolite 1940	5.273	354.959	[M-H]-	3.7	1.25324	0.534395	1
Metabolite 1941	1.459	354.996	[M-H2O-H]-	21.54	1.44522	0.485485	1
Metabolite 1942	5.758	355.014	[M-H2O-H]-	14.32	4.85622	0.0882035	1
Metabolite 1943	11.696	355.161	[M-H]-	9.59	8.40214	0.0149795	1
Metabolite 1944	10.444	355.162	[M+K-2H]-	151480	3.78471	0.150716	1
Metabolite 1945	10.505	355.267	[M-H]-	46767.6	4.33444	0.114496	1
Metabolite 1946	10.796	355.287	[M-H]-	10996.3	0.315739	0.853961	1
Metabolite 1947	11.462	355.287	[M+FA-H]-	8957.14	1.81212	0.404114	1
Metabolite 1948	9.691	355.288	[M-H]-	6934.53	1.05264	0.590776	1
Metabolite 1949	1.38	355.712	[M-H]-	45215.4	1.59303	0.450898	1
Metabolite 1950	1.647	356.009	[M+Na-2H]-	171.15	2.55033	0.279385	1
Metabolite 1951	1.295	356.023	[M-H]-	12.97	0.662162	0.718147	1
Metabolite 1952	9.581	356.132	[M+Cl]-	10739.1	10.0259	0.00665118	1
Metabolite 1953	7.253	356.265	[M-H]-	14965.9	0.514144	0.773312	1
Metabolite 1954	1.102	356.927	[M+Na-2H]-	40.7	2.28612	0.318842	1
Metabolite 1955	1.454	356.995	[M+Na-2H]-	28.67	1.09741	0.577698	1
Metabolite 1956	5.146	357.019	[M-H2O-H]-	4.29	2.22412	0.328881	1
Metabolite 1957	1.793	357.034	[M-H]-	27.81	0.249306	0.882803	1
Metabolite 1958	7.26	357.095	[M+FA-H]-	24.34	2.75692	0.251966	1
Metabolite 1959	9.599	357.16	[M-H]-	508.45	1.14041	0.56541	1
Metabolite 1960	8.535	357.267	[M-H2O-H]-	12805.4	0.0935617	0.954297	1
Metabolite 1961	10.955	357.281	[M-H]-	13685	3.77288	0.15161	1
Metabolite 1962	1.169	357.928	[M-H]-	9.16	4.02678	0.133535	1
Metabolite 1963	5.758	358.013	[M+Na-2H]-	10.89	3.74396	0.153819	1
Metabolite 1964	1.292	358.013	[M+FA-H]-	6.47	1.02566	0.598798	1
Metabolite 1965	1.233	358.026	[M-H]-	7.9	0.0734233	0.963954	1
Metabolite 1966	6.01	358.226	[M-H]-	11105	5.13436	0.0767515	1
Metabolite 1967	5.76	358.928	[M-H]-	3.15	5.50698	0.0637053	1
Metabolite 1968	1.867	358.981	[M+FA-H]-	4.37	0.513948	0.773388	1
Metabolite 1969	6.65	359.083	[M-2H]-	12.18	0.2814	0.86875	1
Metabolite 1970	7.297	359.087	[M+FA-H]-	11.64	1.56587	0.457062	1
Metabolite 1971	11.391	359.298	[M-H]-	4675.64	2.03005	0.362393	1
Metabolite 1972	1.111	359.873	[M-H]-	2.44	3.30214	0.191844	1
Metabolite 1973	1.11	359.886	[M-H]-	2.19	3.06608	0.215879	1
Metabolite 1974	1.867	359.978	[M-H]-	13.71	0.48844	0.783315	1
Metabolite 1975	1.262	359.992	[M-H]-	3.31	0.043017	0.978721	1
Metabolite 1976	0.532	359.992	[M+Na-2H]-	8.68	0.464626	0.792698	1
Metabolite 1977	1.271	360.047	[M+Na-2H]-	680.2	1.84367	0.397787	1
Metabolite 1978	6.176	360.242	[M-2H]-	36615.2	4.50198	0.105295	1
Metabolite 1979	1.074	360.868	[M-H]-	10.57	12.9704	0.00152582	1
Metabolite 1980	1.909	360.898	[M+Na-2H]-	5.02	4.23558	0.120297	1
Metabolite 1981	5.625	361.047	[M+FA-H]-	16.18	0.148309	0.928528	1
Metabolite 1982	5.537	361.047	[M-H]-	10.02	0.692214	0.707437	1
Metabolite 1983	3.113	361.109	[M-H]-	4.21	0.394368	0.82104	1
Metabolite 1984	7.452	361.205	[M-H]-	1903.18	0.263972	0.876353	1
Metabolite 1985	8.787	361.24	[M-H]-	20905.7	1.18102	0.554044	1
Metabolite 1986	8.347	361.242	[M+Cl]-	5929.4	1.11007	0.574052	1
Metabolite 1987	7.966	361.277	[M+FA-H]-	10334.3	0.265529	0.875671	1
Metabolite 1988	8.365	361.277	[M-H]-	5529.42	0.629726	0.729889	1
Metabolite 1989	1.276	361.975	[M+Cl]-	8.04	3.34339	0.187928	1
[truncated: 2,584 more rows]

## Sheet: Supplementary Table 6
Supplementary Table 6. Statistical results of glymphatic function differences among HC, WMH-NC, and WMH-CI
Glymphatic function measures	Statistical test	Post hoc analysis (P Bon)
		HC vs. WMH-NC	HC vs. WMH-CI	WMH-NC vs. WMH-CI
CPVF	H = 6.15, P = 4.62 × 10-02	1	0.0422642	0.395679
PVSVF-BG	H = 12.58, P = 1.86 × 10-03	0.00888584	0.00692453	1
FW-WM	H = 17.41, P = 1.66 × 10-04	1	0.000345445	0.00315191
ALPS index	F = 13.94, P = 3.06 × 10-06	0.38559	2.28e-06	0.00345
gBOLD-CSF coupling	H = 12.68, P = 1.77 × 10-03	0.509562	0.0011377	0.161163
Abbreviations: ALPS index, index of diffusivity along the perivascular spaces; CPVF, choroid plexus volume fraction; FW-WM, free water fraction within the white matter; gBOLD-CSF coupling, coupling between global blood oxygen level-dependent and cerebrospinal fluid signals; HC, healthy controls; PVSVF-BG, volume fraction of perivascular spaces in the basal ganglia; WMH-CI, white matter hyperinten…

## Sheet: Supplementary Table 7
Supplementary Table 7. Mediation analysis results of microbiota → metabolites → glymphatic function → cognition pathways
Microbiota	Metabolites	Glymphatic function measures	Cognition	a1	a2	d	c'	b1	b2	c	Pathway 1		Pathway 2		Pathway 3
											Indirect effect	95% CI	Indirect effect	95% CI	Indirect effect	95% CI
Acetivibrio	Tetradecyldiethanolamine	CPVF	MoCA	0.1185	0.0001	-0.0008	1.7765	17.7247	-2867.52	3.7939	0.2819	-0.0407, 0.8009	2.0996	0.7530, 3.9970	-0.3642	-1.2237, 0.2285
Acetivibrio	Tetradecyldiethanolamine	CPVF	MMSE	0.1185	0.0001	-0.0008	1.1032	16.3064	-1698.65	2.9861	0.167	-0.0926, 0.5071	1.9316	0.8036, 3.6487	-0.2157	-0.7880, 0.1917
Acetivibrio	Tetradecyldiethanolamine	CPVF	AVLT total	0.1185	0.0001	-0.0008	-1.1096	32.2409	-6063.19	2.5356	0.596	-0.3217, 1.9867	3.8192	0.4924, 8.1090	-0.7701	-3.1879, 0.6462
Acetivibrio	Tetradecyldiethanolamine	CPVF	FDS	0.1185	0.0001	-0.0008	1.3407	3.3535	-2045.45	1.6792	0.2011	-0.0052, 0.5533	0.3972	-0.3652, 1.2871	-0.2598	-0.7857, 0.1811
Acetivibrio	Tetradecyldiethanolamine	CPVF	BDS	0.1185	0.0001	-0.0008	0.2482	1.6888	-882.51	0.4229	0.0868	-0.0908, 0.3322	0.2001	-0.3653, 0.8226	-0.1121	-0.5020, 0.1631
Acetivibrio	Tetradecyldiethanolamine	PVSVF-BG	MoCA	0.1185	0.0001	0.0001	1.3867	20.1024	-776.253	3.7939	0.0002	-0.1064, 0.1242	2.3813	0.9484, 4.4399	0.0257	-0.2592, 0.3794
Acetivibrio	Tetradecyldiethanolamine	PVSVF-BG	MMSE	0.1185	0.0001	0.0001	0.8477	17.7132	-1202.03	2.9861	0.0003	-0.0971, 0.0972	2.0983	0.9399, 3.8561	0.0397	-0.1554, 0.3305
Acetivibrio	Tetradecyldiethanolamine	PVSVF-BG	AVLT total	0.1185	0.0001	0.0001	-1.8121	37.2771	2041.77	2.5356	-0.0006	-0.2559, 0.3738	4.4158	1.1359, 8.7612	-0.0675	-0.9793, 0.7216
Acetivibrio	Tetradecyldiethanolamine	PVSVF-BG	FDS	0.1185	0.0001	0.0001	1.0671	5.0499	-418.955	1.6792	0.0001	-0.1256, 0.0617	0.5982	-0.1047, 1.5962	0.0138	-0.1912, 0.3401
Acetivibrio	Tetradecyldiethanolamine	PVSVF-BG	BDS	0.1185	0.0001	0.0001	0.148	2.422	357.522	0.4229	-0.0001	-0.0600, 0.0746	0.2869	-0.3043, 0.9300	-0.0118	-0.2015, 0.1387
Acetivibrio	Tetradecyldiethanolamine	FW-WM	MoCA	0.1185	-0.0036	-0.0211	1.0447	17.9698	-100.977	3.7939	0.2528	-0.1274, 0.9153	2.1287	0.8247, 3.9260	0.3677	-0.8691, 1.2093
Acetivibrio	Tetradecyldiethanolamine	FW-WM	MMSE	0.1185	-0.0036	-0.0211	0.5866	15.9691	-82.6447	2.9861	0.2069	-0.0907, 0.7249	1.8917	0.8076, 3.4996	0.3009	-0.5929, 0.9968
Acetivibrio	Tetradecyldiethanolamine	FW-WM	AVLT total	0.1185	-0.0036	-0.0211	-2.563	33.3049	-187.694	2.5356	0.47	-0.1968, 1.9398	3.9453	0.7876, 7.6372	0.6834	-1.5447, 2.2453
Acetivibrio	Tetradecyldiethanolamine	FW-WM	FDS	0.1185	-0.0036	-0.0211	1.0311	4.7617	-13.6792	1.6792	0.0343	-0.0886, 0.1522	0.5641	-0.1476, 1.5400	0.0498	-0.0920, 0.3490
Acetivibrio	Tetradecyldiethanolamine	FW-WM	BDS	0.1185	-0.0036	-0.0211	0.0455	1.8947	-24.9048	0.4229	0.0624	-0.0334, 0.2154	0.2244	-0.3586, 0.8834	0.0907	-0.1737, 0.3438
Acetivibrio	Tetradecyldiethanolamine	ALPS index	MoCA	0.1185	-0.049	0.4878	1.9941	14.3148	11.8689	3.7939	0.6858	0.2041, 1.5237	1.6957	0.2817, 3.4571	-0.5817	-1.7734, 0.2781
Acetivibrio	Tetradecyldiethanolamine	ALPS index	MMSE	0.1185	-0.049	0.4878	1.2458	14.1498	7.3111	2.9861	0.4224	0.1210, 0.9290	1.6762	0.6194, 3.2442	-0.3583	-1.1288, 0.1722
Acetivibrio	Tetradecyldiethanolamine	ALPS index	AVLT total	0.1185	-0.049	0.4878	-0.8723	27.2475	20.5518	2.5356	1.1875	0.1969, 3.1563	3.2277	-0.4292, 7.2372	-1.0073	-3.4101, 0.4961
Acetivibrio	Tetradecyldiethanolamine	ALPS index	FDS	0.1185	-0.049	0.4878	1.48	1.0794	8.1418	1.6792	0.4705	0.1272, 1.0579	0.1279	-0.6749, 0.9419	-0.3991	-1.2067, 0.1620
Acetivibrio	Tetradecyldiethanolamine	ALPS index	BDS	0.1185	-0.049	0.4878	0.4066	-0.2704	5.5178	0.4229	0.3188	0.0816, 0.7584	-0.032	-0.6741, 0.5450	-0.2704	-0.8755, 0.1174
Acetivibrio	Tetradecyldiethanolamine	gBOLD-CSF coupling	MoCA	0.1185	0.0077	-0.0835	1.485	19.3151	-9.4539	3.7939	0.0935	-0.3014, 0.4536	2.288	0.9091, 4.3372	-0.0727	-0.8323, 0.7383
Acetivibrio	Tetradecyldiethanolamine	gBOLD-CSF coupling	MMSE	0.1185	0.0077	-0.0835	0.9265	17.2918	-5.0819	2.9861	0.0502	-0.1596, 0.2868	2.0484	0.9242, 3.7831	-0.0391	-0.4764, 0.4302
Acetivibrio	Tetradecyldiethanolamine	gBOLD-CSF coupling	AVLT total	0.1185	0.0077	-0.0835	-1.7347	35.6987	-18.8533	2.5356	0.1864	-0.6740, 0.8839	4.2288	1.0598, 8.6419	-0.145	-1.5838, 1.6458
Acetivibrio	Tetradecyldiethanolamine	gBOLD-CSF coupling	FDS	0.1185	0.0077	-0.0835	1.1051	4.7883	-3.1453	1.6792	0.0311	-0.0877, 0.2357	0.5672	-0.1662, 1.5295	-0.0242	-0.4168, 0.2135
Acetivibrio	Tetradecyldiethanolamine	gBOLD-CSF coupling	BDS	0.1185	0.0077	-0.0835	0.1494	2.2774	-1.7219	0.4229	0.017	-0.0835, 0.1051	0.2698	-0.2926, 0.9600	-0.0132	-0.1954, 0.1979
Acetivibrio	1,5-Naphthalenediamine	CPVF	MoCA	0.0612	0.0001	-0.0003	3.1931	11.6336	-3877.86	3.7939	0.0763	-0.0209, 0.2976	0.712	-0.0197, 1.8122	-0.1876	-0.9742, 0.6199
Acetivibrio	1,5-Naphthalenediamine	CPVF	MMSE	0.0612	0.0001	-0.0003	2.4669	9.7364	-2672.78	2.9861	0.0526	-0.0148, 0.2150	0.5959	0.0033, 1.5735	-0.1293	-0.7447, 0.4345
Acetivibrio	1,5-Naphthalenediamine	CPVF	AVLT total	0.0612	0.0001	-0.0003	1.519	20.3327	-7939.26	2.5356	0.1561	-0.0646, 0.6985	1.2445	-0.2563, 3.7077	-0.384	-2.2747, 1.2097
Acetivibrio	1,5-Naphthalenediamine	CPVF	FDS	0.0612	0.0001	-0.0003	1.7427	0.059	-2335.54	1.6792	0.0459	-0.0150, 0.1843	0.0036	-0.4784, 0.3862	-0.113	-0.5882, 0.4605
Acetivibrio	1,5-Naphthalenediamine	CPVF	BDS	0.0612	0.0001	-0.0003	0.1944	4.128	-839.308	0.4229	0.0165	-0.0229, 0.0930	0.2527	-0.0193, 0.6957	-0.0406	-0.2938, 0.2042
Acetivibrio	1,5-Naphthalenediamine	PVSVF-BG	MoCA	0.0612	0.0001	-0.0002	3.0054	12.8783	-7.5412	3.7939	0.0001	-0.0743, 0.0850	0.7882	0.0135, 2.0357	0.0002	-0.2582, 0.2633
Acetivibrio	1,5-Naphthalenediamine	PVSVF-BG	MMSE	0.0612	0.0001	-0.0002	2.3242	10.5014	-576.05	2.9861	0.0057	-0.0539, 0.0785	0.6427	0.0103, 1.7176	0.0135	-0.1968, 0.2503
Acetivibrio	1,5-Naphthalenediamine	PVSVF-BG	AVLT total	0.0612	0.0001	-0.0002	1.2154	23.4438	3440.7	2.5356	-0.0343	-0.2550, 0.1817	1.4349	-0.1677, 3.9585	-0.0804	-0.9161, 0.6314
Acetivibrio	1,5-Naphthalenediamine	PVSVF-BG	FDS	0.0612	0.0001	-0.0002	1.6209	0.748	-376.814	1.6792	0.0038	-0.0619, 0.0565	0.0458	-0.3693, 0.4447	0.0088	-0.1753, 0.2276
Acetivibrio	1,5-Naphthalenediamine	PVSVF-BG	BDS	0.0612	0.0001	-0.0002	0.1685	4.5001	629.11	0.4229	-0.0063	-0.0495, 0.0349	0.2754	-0.0262, 0.7250	-0.0147	-0.1832, 0.1139
Acetivibrio	1,5-Naphthalenediamine	FW-WM	MoCA	0.0612	-0.0042	-0.0314	2.5828	9.7331	-100.143	3.7939	0.1926	-0.0218, 0.7382	0.5957	-0.0386, 1.5578	0.4228	-0.6160, 1.3180
Acetivibrio	1,5-Naphthalenediamine	FW-WM	MMSE	0.0612	-0.0042	-0.0314	1.9892	8.0026	-82.5134	2.9861	0.1587	-0.0137, 0.5957	0.4898	-0.0075, 1.2714	0.3484	-0.4832, 1.0049
Acetivibrio	1,5-Naphthalenediamine	FW-WM	AVLT total	0.0612	-0.0042	-0.0314	0.345	17.0041	-187.124	2.5356	0.3599	-0.0336, 1.5061	1.0407	-0.4289, 3.2345	0.79	-1.2196, 2.6688
Acetivibrio	1,5-Naphthalenediamine	FW-WM	FDS	0.0612	-0.0042	-0.0314	1.5639	0.3196	-15.5878	1.6792	0.03	-0.0474, 0.1420	0.0196	-0.4275, 0.4531	0.0658	-0.0877, 0.3802
Acetivibrio	1,5-Naphthalenediamine	FW-WM	BDS	0.0612	-0.0042	-0.0314	0.0596	3.697	-22.2998	0.4229	0.0429	-0.0048, 0.1531	0.2263	-0.0407, 0.6630	0.0942	-0.1149, 0.3385
Acetivibrio	1,5-Naphthalenediamine	ALPS index	MoCA	0.0612	0.0004	0.137	3.0002	10.9669	13.9647	3.7939	0.1171	-0.0800, 0.4708	0.6712	-0.0121, 1.7603	0.0054	-1.0980, 1.1073
Acetivibrio	1,5-Naphthalenediamine	ALPS index	MMSE	0.0612	0.0004	0.137	2.3339	9.2932	9.5058	2.9861	0.0797	-0.0546, 0.3236	0.5688	0.0173, 1.5356	0.0037	-0.7863, 0.7391
Acetivibrio	1,5-Naphthalenediamine	ALPS index	AVLT total	0.0612	0.0004	0.137	1.1255	19.5075	24.6498	2.5356	0.2066	-0.1375, 0.9043	1.194	-0.2521, 3.5232	0.0095	-2.0209, 2.1339
Acetivibrio	1,5-Naphthalenediamine	ALPS index	FDS	0.0612	0.0004	0.137	1.6265	-0.3401	8.3927	1.6792	0.0704	-0.0423, 0.3028	-0.0208	-0.5197, 0.3368	0.0032	-0.6579, 0.6598
Acetivibrio	1,5-Naphthalenediamine	ALPS index	BDS	0.0612	0.0004	0.137	0.1518	3.6898	5.1683	0.4229	0.0433	-0.0246, 0.1849	0.2258	-0.0379, 0.6295	0.002	-0.4292, 0.4091
Acetivibrio	1,5-Naphthalenediamine	gBOLD-CSF coupling	MoCA	0.0612	0.0065	-0.1428	3.0654	11.573	-9.1489	3.7939	0.08	-0.0490, 0.3155	0.7083	-0.0092, 1.8283	-0.0599	-0.7692, 0.5917
Acetivibrio	1,5-Naphthalenediamine	gBOLD-CSF coupling	MMSE	0.0612	0.0065	-0.1428	2.3694	9.9024	-4.8512	2.9861	0.0424	-0.0294, 0.1833	0.6061	0.0029, 1.6334	-0.0317	-0.4234, 0.3620
Acetivibrio	1,5-Naphthalenediamine	gBOLD-CSF coupling	AVLT total	0.0612	0.0065	-0.1428	1.2554	20.2568	-18.3941	2.5356	0.1608	-0.1215, 0.5734	1.2398	-0.1770, 3.6444	-0.1203	-1.4808, 1.3944
Acetivibrio	1,5-Naphthalenediamine	gBOLD-CSF coupling	FDS	0.0612	0.0065	-0.1428	1.6513	0.3377	-3.3029	1.6792	0.0289	-0.0296, 0.1291	0.0207	-0.4127, 0.4360	-0.0216	-0.3795, 0.2342
Acetivibrio	1,5-Naphthalenediamine	gBOLD-CSF coupling	BDS	0.0612	0.0065	-0.1428	0.1631	4.1941	-1.4253	0.4229	0.0125	-0.0167, 0.0764	0.2567	-0.0303, 0.6908	-0.0093	-0.1716, 0.1448
Acetivibrio	Beta-uridine	CPVF	MoCA	0.0598	0.0001	-0.0001	3.6111	5.0926	-4249.91	3.7939	0.0147	-0.0594, 0.1066	0.3048	-0.3235, 0.9153	-0.1367	-0.9603, 0.7351
Acetivibrio	Beta-uridine	CPVF	MMSE	0.0598	0.0001	-0.0001	2.8982	2.9203	-3027.71	2.9861	0.0105	-0.0411, 0.0809	0.1748	-0.1804, 0.5789	-0.0974	-0.7370, 0.5404
Acetivibrio	Beta-uridine	CPVF	AVLT total	0.0598	0.0001	-0.0001	2.2263	9.2826	-8577.12	2.5356	0.0296	-0.1302, 0.2336	0.5555	-0.6612, 1.8894	-0.2758	-1.9958, 1.3768
Acetivibrio	Beta-uridine	CPVF	FDS	0.0598	0.0001	-0.0001	1.589	2.5886	-2254.26	1.6792	0.0078	-0.0313, 0.0651	0.1549	-0.1413, 0.5685	-0.0725	-0.4768, 0.4448
Acetivibrio	Beta-uridine	CPVF	BDS	0.0598	0.0001	-0.0001	0.3272	2.062	-963.048	0.4229	0.0033	-0.0152, 0.0355	0.1234	-0.1222, 0.4477	-0.031	-0.2814, 0.2326
Acetivibrio	Beta-uridine	PVSVF-BG	MoCA	0.0598	0.0001	-0.0002	3.4953	5.5798	1062.64	3.7939	-0.0145	-0.1495, 0.0813	0.3339	-0.3812, 1.0435	-0.0209	-0.2920, 0.2426
Acetivibrio	Beta-uridine	PVSVF-BG	MMSE	0.0598	0.0001	-0.0002	2.7969	3.0491	-201.498	2.9861	0.0027	-0.0781, 0.0861	0.1825	-0.1944, 0.6044	0.004	-0.1646, 0.2100
Acetivibrio	Beta-uridine	PVSVF-BG	AVLT total	0.0598	0.0001	-0.0002	2.0627	11.0734	5692.83	2.5356	-0.0776	-0.5199, 0.1848	0.6627	-0.7294, 2.3087	-0.1122	-0.9347, 0.6489
Acetivibrio	Beta-uridine	PVSVF-BG	FDS	0.0598	0.0001	-0.0002	1.5268	2.8369	519.318	1.6792	-0.0071	-0.1259, 0.0571	0.1698	-0.1676, 0.6490	-0.0102	-0.2132, 0.1630
Acetivibrio	Beta-uridine	PVSVF-BG	BDS	0.0598	0.0001	-0.0002	0.3188	2.3783	1145.29	0.4229	-0.0156	-0.0899, 0.0317	0.1423	-0.1369, 0.4995	-0.0226	-0.1894, 0.1189
Acetivibrio	Beta-uridine	FW-WM	MoCA	0.0598	-0.0057	-0.0075	2.8743	4.5501	-105.323	3.7939	0.0471	-0.0708, 0.2389	0.2723	-0.2849, 0.8436	0.6001	-0.4388, 1.6142
Acetivibrio	Beta-uridine	FW-WM	MMSE	0.0598	-0.0057	-0.0075	2.3	2.4374	-87.9164	2.9861	0.0394	-0.0577, 0.1790	0.1459	-0.1598, 0.5306	0.5009	-0.3659, 1.3112
Acetivibrio	Beta-uridine	FW-WM	AVLT total	0.0598	-0.0057	-0.0075	0.8346	8.3126	-195.854	2.5356	0.0877	-0.1350, 0.4553	0.4975	-0.6128, 1.8570	1.1159	-0.7462, 3.2432
Acetivibrio	Beta-uridine	FW-WM	FDS	0.0598	-0.0057	-0.0075	1.4391	2.617	-13.5922	1.6792	0.0061	-0.0190, 0.0469	0.1566	-0.1507, 0.5838	0.0774	-0.0977, 0.3880
Acetivibrio	Beta-uridine	FW-WM	BDS	0.0598	-0.0057	-0.0075	0.159	1.9375	-24.0837	0.4229	0.0108	-0.0158, 0.0570	0.116	-0.1294, 0.4407	0.1372	-0.0832, 0.3920
Acetivibrio	Beta-uridine	ALPS index	MoCA	0.0598	0.0041	0.0782	3.4168	4.2367	14.0845	3.7939	0.0659	-0.1046, 0.2834	0.2536	-0.2585, 0.8650	0.0576	-0.9614, 1.1353
Acetivibrio	Beta-uridine	ALPS index	MMSE	0.0598	0.0041	0.0782	2.7607	2.3263	9.8318	2.9861	0.046	-0.0710, 0.1854	0.1392	-0.1528, 0.5351	0.0402	-0.7346, 0.8165
Acetivibrio	Beta-uridine	ALPS index	AVLT total	0.0598	0.0041	0.0782	1.849	7.8378	24.8092	2.5356	0.1161	-0.1832, 0.5601	0.4691	-0.5609, 1.7966	0.1015	-1.8611, 2.2804
Acetivibrio	Beta-uridine	ALPS index	FDS	0.0598	0.0041	0.0782	1.4838	2.0937	7.9938	1.6792	0.0374	-0.0578, 0.1760	0.1253	-0.1401, 0.5404	0.0327	-0.5845, 0.6929
Acetivibrio	Beta-uridine	ALPS index	BDS	0.0598	0.0041	0.0782	0.2751	1.7144	5.1573	0.4229	0.0241	-0.0411, 0.0990	0.1026	-0.1248, 0.4412	0.0211	-0.3792, 0.4615
Acetivibrio	Beta-uridine	gBOLD-CSF coupling	MoCA	0.0598	0.0016	-0.0634	3.4895	4.7381	-9.4567	3.7939	0.0359	-0.0637, 0.1429	0.2836	-0.2997, 0.9672	-0.0151	-0.7019, 0.6064
Acetivibrio	Beta-uridine	gBOLD-CSF coupling	MMSE	0.0598	0.0016	-0.0634	2.8094	2.7574	-5.3221	2.9861	0.0202	-0.0345, 0.0948	0.165	-0.1815, 0.5869	-0.0085	-0.3996, 0.3982
Acetivibrio	Beta-uridine	gBOLD-CSF coupling	AVLT total	0.0598	0.0016	-0.0634	1.9806	8.5797	-18.887	2.5356	0.0717	-0.1106, 0.3114	0.5135	-0.6370, 1.9317	-0.0302	-1.3218, 1.3209
Acetivibrio	Beta-uridine	gBOLD-CSF coupling	FDS	0.0598	0.0016	-0.0634	1.5212	2.5329	-2.9286	1.6792	0.0111	-0.0237, 0.0611	0.1516	-0.1680, 0.5995	-0.0047	-0.3147, 0.2238
Acetivibrio	Beta-uridine	gBOLD-CSF coupling	BDS	0.0598	0.0016	-0.0634	0.2986	2.0232	-1.4879	0.4229	0.0056	-0.0154, 0.0367	0.1211	-0.1350, 0.4496	-0.0024	-0.1494, 0.1680
Staphylococcus	Tetradecyldiethanolamine	CPVF	MoCA	-0.0615	0.0001	-0.0007	0.2489	20.3933	-2600.7	-1.1388	-0.1053	-0.4840, 0.0305	-1.2548	-3.9555, -0.2660	-0.0276	-0.3842, 0.2996
Staphylococcus	Tetradecyldiethanolamine	CPVF	MMSE	-0.0615	0.0001	-0.0007	0.1525	17.9619	-1532.91	-1.031	-0.0621	-0.3172, 0.0403	-1.1052	-3.4567, -0.2494	-0.0163	-0.2737, 0.2080
Staphylococcus	Tetradecyldiethanolamine	CPVF	AVLT total	-0.0615	0.0001	-0.0007	-0.2082	30.5293	-6228.87	-2.405	-0.2522	-1.2734, 0.1314	-1.8785	-6.9979, -0.1994	-0.066	-1.0481, 0.7493
Staphylococcus	Tetradecyldiethanolamine	CPVF	FDS	-0.0615	0.0001	-0.0007	-0.8693	4.4676	-1824.55	-1.2375	-0.0739	-0.3428, 0.0184	-0.2749	-1.0698, 0.1276	-0.0193	-0.2541, 0.2371
Staphylococcus	Tetradecyldiethanolamine	CPVF	BDS	-0.0615	0.0001	-0.0007	0.1818	2.1868	-847.944	0.0039	-0.0343	-0.1974, 0.0422	-0.1346	-0.6501, 0.1641	-0.009	-0.1435, 0.1311
Staphylococcus	Tetradecyldiethanolamine	PVSVF-BG	MoCA	-0.0615	0.0001	-0.0001	0.1882	22.0366	-880.895	-1.1388	-0.0042	-0.1099, 0.0581	-1.3559	-4.1650, -0.2922	0.0331	-0.2064, 0.3675
Staphylococcus	Tetradecyldiethanolamine	PVSVF-BG	MMSE	-0.0615	0.0001	-0.0001	0.0885	18.8725	-1270.26	-1.031	-0.006	-0.0927, 0.0436	-1.1613	-3.6561, -0.2545	0.0478	-0.1295, 0.3157
Staphylococcus	Tetradecyldiethanolamine	PVSVF-BG	AVLT total	-0.0615	0.0001	-0.0001	-0.192	34.7965	2187.17	-2.405	0.0104	-0.2150, 0.2119	-2.1411	-7.4415, -0.3218	-0.0822	-0.9566, 0.5840
Staphylococcus	Tetradecyldiethanolamine	PVSVF-BG	FDS	-0.0615	0.0001	-0.0001	-0.9138	5.6165	-669.045	-1.2375	-0.0032	-0.0618, 0.0739	-0.3456	-1.2150, 0.0304	0.0252	-0.2103, 0.2487
Staphylococcus	Tetradecyldiethanolamine	PVSVF-BG	BDS	-0.0615	0.0001	-0.0001	0.1868	2.7735	373.062	0.0039	0.0018	-0.0419, 0.0485	-0.1707	-0.7185, 0.1005	-0.014	-0.1932, 0.1231
Staphylococcus	Tetradecyldiethanolamine	FW-WM	MoCA	-0.0615	-0.0014	-0.027	0.0772	19.3522	-101.848	-1.1388	-0.1694	-0.7603, 0.0176	-1.1908	-3.6546, -0.2473	0.1442	-0.5629, 0.9179
Staphylococcus	Tetradecyldiethanolamine	FW-WM	MMSE	-0.0615	-0.0014	-0.027	0.0185	16.7235	-83.1461	-1.031	-0.1383	-0.6742, 0.0140	-1.029	-3.2123, -0.2054	0.1177	-0.3835, 0.7853
Staphylococcus	Tetradecyldiethanolamine	FW-WM	AVLT total	-0.0615	-0.0014	-0.027	-0.5371	29.6086	-185.727	-2.405	-0.3088	-1.6245, 0.0290	-1.8219	-6.6279, -0.1753	0.2629	-1.0427, 1.7280
Staphylococcus	Tetradecyldiethanolamine	FW-WM	FDS	-0.0615	-0.0014	-0.027	-0.9099	5.2622	-15.0225	-1.2375	-0.025	-0.1409, 0.0458	-0.3238	-1.2392, 0.0435	0.0213	-0.1102, 0.1911
Staphylococcus	Tetradecyldiethanolamine	FW-WM	BDS	-0.0615	-0.0014	-0.027	0.1376	2.0725	-24.8769	0.0039	-0.0414	-0.1860, 0.0037	-0.1275	-0.6339, 0.1747	0.0352	-0.1266, 0.2215
Staphylococcus	Tetradecyldiethanolamine	ALPS index	MoCA	-0.0615	0.0224	0.4443	-0.0333	17.048	11.3806	-1.1388	-0.3111	-1.0113, -0.0604	-1.049	-3.4158, -0.1760	0.2546	-1.0317,1.0972
Staphylococcus	Tetradecyldiethanolamine	ALPS index	MMSE	-0.0615	0.0224	0.4443	-0.0205	15.8576	7.006	-1.031	-0.1915	-0.6291, -0.0272	-0.9757	-3.0757, -0.2026	0.1567	-0.6170, 0.7421
Staphylococcus	Tetradecyldiethanolamine	ALPS index	AVLT total	-0.0615	0.0224	0.4443	-0.7416	25.3463	20.8892	-2.405	-0.5711	-2.1698, -0.0680	-1.5596	-6.0535, 0.0634	0.4673	-1.8870, 2.2160
Staphylococcus	Tetradecyldiethanolamine	ALPS index	FDS	-0.0615	0.0224	0.4443	-1.0665	2.1358	7.95	-1.2375	-0.2173	-0.7235, -0.0336	-0.1314	-0.7694, 0.3323	0.1779	-0.8097, 0.7486
Staphylococcus	Tetradecyldiethanolamine	ALPS index	BDS	-0.0615	0.0224	0.4443	0.0518	0.3416	5.4078	0.0039	-0.1479	-0.5216, -0.0202	-0.021	-0.4387, 0.3437	0.121	-0.4647, 0.5530
Staphylococcus	Tetradecyldiethanolamine	gBOLD-CSF coupling	MoCA	-0.0615	-0.0197	-0.0906	0.0363	21.2535	-9.3901	-1.1388	-0.0524	-0.3706, 0.1369	-1.3078	-4.1427, -0.2817	0.1851	-0.3070, 0.8786
Staphylococcus	Tetradecyldiethanolamine	gBOLD-CSF coupling	MMSE	-0.0615	-0.0197	-0.0906	0.0369	18.5137	-5.0401	-1.031	-0.0281	-0.2014, 0.0768	-1.1392	-3.5128, -0.2557	0.0993	-0.1807, 0.5086
Staphylococcus	Tetradecyldiethanolamine	gBOLD-CSF coupling	AVLT total	-0.0615	-0.0197	-0.0906	-0.649	32.9042	-19.0165	-2.405	-0.1061	-0.6923, 0.2929	-2.0247	-7.356, -0.2890	0.3748	-0.6271, 1.8869
Staphylococcus	Tetradecyldiethanolamine	gBOLD-CSF coupling	FDS	-0.0615	-0.0197	-0.0906	-0.9526	5.3744	-3.2411	-1.2375	-0.0181	-0.1613, 0.0472	-0.3307	-1.1933, 0.0523	0.0639	-0.1188, 0.3700
Staphylococcus	Tetradecyldiethanolamine	gBOLD-CSF coupling	BDS	-0.0615	-0.0197	-0.0906	0.1394	2.591	-1.6957	0.0039	-0.0095	-0.0873, 0.0382	-0.1594	-0.6953, 0.1336	0.0334	-0.0836, 0.2325
Staphylococcus	1,5-Naphthalenediamine	CPVF	MoCA	-0.0191	0.0001	-0.0003	-0.6998	13.3156	-3619.22	-1.1388	-0.0196	-0.1325, 0.0316	-0.254	-1.2115, 0.2825	-0.1653	-0.7353, 0.1377
Staphylococcus	1,5-Naphthalenediamine	CPVF	MMSE	-0.0191	0.0001	-0.0003	-0.6954	11.005	-2460.57	-1.031	-0.0133	-0.0927, 0.0224	-0.2099	-1.0290, 0.2307	-0.1124	-0.5097, 0.0838
Staphylococcus	1,5-Naphthalenediamine	CPVF	AVLT total	-0.0191	0.0001	-0.0003	-1.6126	20.8775	-7713.72	-2.405	-0.0419	-0.2821, 0.0681	-0.3983	-2.1956, 0.4788	-0.3522	-1.7221, 0.3093
Staphylococcus	1,5-Naphthalenediamine	CPVF	FDS	-0.0191	0.0001	-0.0003	-1.1125	0.8312	-2135.88	-1.2375	-0.0116	-0.0747, 0.0175	-0.0159	-0.2461, 0.1834	-0.0975	-0.4432, 0.0921
Staphylococcus	1,5-Naphthalenediamine	CPVF	BDS	-0.0191	0.0001	-0.0003	0.128	4.2644	-837.23	0.0039	-0.0045	-0.0359, 0.0113	-0.0814	-0.4156, 0.0918	-0.0382	-0.2131, 0.0842
Staphylococcus	1,5-Naphthalenediamine	PVSVF-BG	MoCA	-0.0191	0.0001	-0.0002	-0.8793	14.2732	-390.308	-1.1388	-0.0014	-0.0526, 0.0400	-0.2723	-1.3180, 0.3167	0.0142	-0.2359, 0.3318
Staphylococcus	1,5-Naphthalenediamine	PVSVF-BG	MMSE	-0.0191	0.0001	-0.0002	-0.8404	11.5396	-898.482	-1.031	-0.0032	-0.0473, 0.0252	-0.2201	-1.0696, 0.2355	0.0327	-0.1517, 0.2773
Staphylococcus	1,5-Naphthalenediamine	PVSVF-BG	AVLT total	-0.0191	0.0001	-0.0002	-1.8543	23.63	3039.03	-2.405	0.0107	-0.1014, 0.1430	-0.4508	-2.3918, 0.5196	-0.1105	-0.9316, 0.5396
Staphylococcus	1,5-Naphthalenediamine	PVSVF-BG	FDS	-0.0191	0.0001	-0.0002	-1.2358	1.3083	-708.694	-1.2375	-0.0025	-0.0407, 0.0279	-0.025	-0.2831, 0.1672	0.0258	-0.1684, 0.2490
Staphylococcus	1,5-Naphthalenediamine	PVSVF-BG	BDS	-0.0191	0.0001	-0.0002	0.1129	4.6192	634.362	0.0039	0.0022	-0.0169, 0.0324	-0.0881	-0.4734, 0.0917	-0.0231	-0.1936, 0.1000
Staphylococcus	1,5-Naphthalenediamine	FW-WM	MoCA	-0.0191	-0.0004	-0.0338	-0.9062	10.8494	-103.3	-1.1388	-0.0667	-0.3624, 0.0965	-0.207	-0.9881, 0.2178	0.0411	-0.8706, 0.6496
Staphylococcus	1,5-Naphthalenediamine	FW-WM	MMSE	-0.0191	-0.0004	-0.0338	-0.8416	8.8296	-84.9667	-1.031	-0.0548	-0.3268, 0.0731	-0.1684	-0.8430, 0.1675	0.0338	-0.6298, 0.5350
Staphylococcus	1,5-Naphthalenediamine	FW-WM	AVLT total	-0.0191	-0.0004	-0.0338	-2.0396	16.7154	-187.829	-2.405	-0.1213	-0.7420, 0.1745	-0.3189	-1.9200, 0.4238	0.0748	-1.6659, 1.2179
Staphylococcus	1,5-Naphthalenediamine	FW-WM	FDS	-0.0191	-0.0004	-0.0338	-1.217	0.8431	-17.5985	-1.2375	-0.0114	-0.0750, 0.0275	-0.0161	-0.2629, 0.1855	0.007	-0.1486, 0.1473
Staphylococcus	1,5-Naphthalenediamine	FW-WM	BDS	-0.0191	-0.0004	-0.0338	0.0809	3.746	-22.3577	0.0039	-0.0144	-0.0785, 0.0184	-0.0715	-0.4086, 0.0857	0.0089	-0.1724, 0.1497
Staphylococcus	1,5-Naphthalenediamine	ALPS index	MoCA	-0.0191	-0.0024	0.1366	-0.8322	12.4378	13.9569	-1.1388	-0.0364	-0.2396, 0.0629	-0.2373	-1.1400, 0.2651	-0.0329	-2.0219, 0.9384
Staphylococcus	1,5-Naphthalenediamine	ALPS index	MMSE	-0.0191	-0.0024	0.1366	-0.7853	10.407	9.4975	-1.031	-0.0248	-0.1664, 0.0420	-0.1985	-0.9777, 0.2141	-0.0224	-1.3140, 0.6755
Staphylococcus	1,5-Naphthalenediamine	ALPS index	AVLT total	-0.0191	-0.0024	0.1366	-1.9067	19.707	24.6202	-2.405	-0.0642	-0.4668, 0.1163	-0.376	-2.1978, 0.4212	-0.0581	-3.7027, 1.8290
Staphylococcus	1,5-Naphthalenediamine	ALPS index	FDS	-0.0191	-0.0024	0.1366	-1.1902	0.294	8.3761	-1.2375	-0.0218	-0.1589, 0.0338	-0.0056	-0.2090, 0.2198	-0.0198	-1.2354, 0.5471
Staphylococcus	1,5-Naphthalenediamine	ALPS index	BDS	-0.0191	-0.0024	0.1366	0.102	3.796	5.1703	0.0039	-0.0135	-0.0940, 0.0241	-0.0724	-0.3869, 0.0927	-0.0122	-0.8019, 0.3682
Staphylococcus	1,5-Naphthalenediamine	gBOLD-CSF coupling	MoCA	-0.0191	-0.0169	-0.143	-1.0196	13.0346	-9.1662	-1.1388	-0.025	-0.1649, 0.0337	-0.2487	-1.1782, 0.2665	0.1545	-0.3130, 0.8149
Staphylococcus	1,5-Naphthalenediamine	gBOLD-CSF coupling	MMSE	-0.0191	-0.0169	-0.143	-0.89	11.0074	-4.8781	-1.031	-0.0133	-0.0953, 0.0213	-0.21	-1.0341, 0.2293	0.0822	-0.1830, 0.4752
Staphylococcus	1,5-Naphthalenediamine	gBOLD-CSF coupling	AVLT total	-0.0191	-0.0169	-0.143	-2.2792	20.4054	-18.6485	-2.405	-0.0509	-0.3276, 0.0824	-0.3893	-2.2826, 0.4553	0.3144	-0.5961, 1.7912
Staphylococcus	1,5-Naphthalenediamine	gBOLD-CSF coupling	FDS	-0.0191	-0.0169	-0.143	-1.2675	0.9515	-3.4076	-1.2375	-0.0093	-0.0693, 0.0147	-0.0182	-0.2442, 0.1864	0.0574	-0.1407, 0.3392
Staphylococcus	1,5-Naphthalenediamine	gBOLD-CSF coupling	BDS	-0.0191	-0.0169	-0.143	0.066	4.3009	-1.4103	0.0039	-0.0038	-0.0364, 0.0091	-0.082	-0.4453, 0.0910	0.0238	-0.0714, 0.2095
Staphylococcus	Beta-uridine	CPVF	MoCA	-0.0368	0.0001	0.0001	-0.7292	5.533	-4032.98	-1.1388	-0.0071	-0.0792, 0.0524	-0.2036	-0.8695, 0.4220	-0.199	-0.8792, 0.1222
Staphylococcus	Beta-uridine	CPVF	MMSE	-0.0368	0.0001	0.0001	-0.7663	3.254	-2838.1	-1.031	-0.005	-0.0564, 0.0359	-0.1197	-0.6529, 0.2332	-0.14	-0.6276, 0.1054
Staphylococcus	Beta-uridine	CPVF	AVLT total	-0.0368	0.0001	0.0001	-1.632	9.4259	-8342.2	-2.405	-0.0146	-0.1674, 0.1203	-0.3468	-1.7914, 0.7667	-0.4116	-2.0488, 0.2929
Staphylococcus	Beta-uridine	CPVF	FDS	-0.0368	0.0001	0.0001	-1.0307	2.7054	-2098.05	-1.2375	-0.0037	-0.0464, 0.0291	-0.0995	-0.6292, 0.1441	-0.1035	-0.4623, 0.0821
Staphylococcus	Beta-uridine	CPVF	BDS	-0.0368	0.0001	0.0001	0.1311	2.1233	-960.263	0.0039	-0.0017	-0.0248, 0.0166	-0.0781	-0.4589, 0.1433	-0.0474	-0.2592, 0.0757
Staphylococcus	Beta-uridine	PVSVF-BG	MoCA	-0.0368	0.0001	-0.0002	-0.9022	5.8717	624.203	-1.1388	0.0054	-0.0812, 0.1076	-0.216	-0.9854, 0.4579	-0.0259	-0.3679, 0.2434
Staphylococcus	Beta-uridine	PVSVF-BG	MMSE	-0.0368	0.0001	-0.0002	-0.931	3.2494	-594.444	-1.031	-0.0051	-0.0882, 0.0558	-0.1195	-0.6322, 0.2343	0.0247	-0.1825, 0.2654
Staphylococcus	Beta-uridine	PVSVF-BG	AVLT total	-0.0368	0.0001	-0.0002	-1.8289	11.039	5172.9	-2.405	0.0447	-0.1790, 0.3737	-0.4061	-2.2023, 0.9369	-0.2147	-1.2498, 0.3843
Staphylococcus	Beta-uridine	PVSVF-BG	FDS	-0.0368	0.0001	-0.0002	-1.1268	2.8476	180.197	-1.2375	0.0016	-0.0650, 0.0690	-0.1048	-0.6250, 0.1649	-0.0075	-0.2549, 0.1938
Staphylococcus	Beta-uridine	PVSVF-BG	BDS	-0.0368	0.0001	-0.0002	0.1314	2.439	1148.35	0.0039	0.0099	-0.0344, 0.0661	-0.0897	-0.4686, 0.1584	-0.0477	-0.2390, 0.0746
Staphylococcus	Beta-uridine	FW-WM	MoCA	-0.0368	-0.0001	-0.0083	-0.9345	4.8137	-109.876	-1.1388	-0.0335	-0.1962, 0.1043	-0.1771	-0.8353, 0.3723	0.0063	-1.0022, 0.5706
Staphylococcus	Beta-uridine	FW-WM	MMSE	-0.0368	-0.0001	-0.0083	-0.9116	2.6298	-91.563	-1.031	-0.0279	-0.1587, 0.0786	-0.0968	-0.5912, 0.1788	0.0053	-0.7185, 0.4777
Staphylococcus	Beta-uridine	FW-WM	AVLT total	-0.0368	-0.0001	-0.0083	-2.0549	8.1875	-197.214	-2.405	-0.0602	-0.3501, 0.1805	-0.3012	-1.6088, 0.6697	0.0114	-1.8495, 1.0649
Staphylococcus	Beta-uridine	FW-WM	FDS	-0.0368	-0.0001	-0.0083	-1.1352	2.6735	-15.8857	-1.2375	-0.0048	-0.0403, 0.0205	-0.0984	-0.6115, 0.1582	0.0009	-0.1471, 0.1164
Staphylococcus	Beta-uridine	FW-WM	BDS	-0.0368	-0.0001	-0.0083	0.0823	1.9672	-24.3327	0.0039	-0.0074	-0.0432, 0.0210	-0.0724	-0.4268, 0.1253	0.0014	-0.1989, 0.1334
Staphylococcus	Beta-uridine	ALPS index	MoCA	-0.0368	-0.0021	0.0785	-0.8988	4.6139	14.1473	-1.1388	-0.0409	-0.2306, 0.1301	-0.1697	-0.8130, 0.3278	-0.0294	-2.0631, 0.9828
Staphylococcus	Beta-uridine	ALPS index	MMSE	-0.0368	-0.0021	0.0785	-0.8858	2.6132	9.8802	-1.031	-0.0285	-0.1542, 0.0806	-0.0961	-0.5919, 0.1959	-0.0205	-1.4553, 0.7011
Staphylococcus	Beta-uridine	ALPS index	AVLT total	-0.0368	-0.0021	0.0785	-1.992	7.8736	24.821	-2.405	-0.0717	-0.4244, 0.2247	-0.2897	-1.6457, 0.6094	-0.0516	-3.8513, 1.8887
Staphylococcus	Beta-uridine	ALPS index	FDS	-0.0368	-0.0021	0.0785	-1.1176	2.1762	8.0103	-1.2375	-0.0231	-0.1263, 0.0706	-0.0801	-0.5331, 0.1235	-0.0166	-1.2158, 0.5307
Staphylococcus	Beta-uridine	ALPS index	BDS	-0.0368	-0.0021	0.0785	0.0944	1.7634	5.1648	0.0039	-0.0149	-0.0867, 0.0488	-0.0649	-0.4123, 0.1200	-0.0107	-0.8359, 0.3641
Staphylococcus	Beta-uridine	gBOLD-CSF coupling	MoCA	-0.0368	-0.0165	-0.0651	-1.0862	5.1026	-9.5642	-1.1388	-0.0229	-0.1329, 0.0610	-0.1877	-0.8731, 0.3606	0.158	-0.3528, 0.8064
Staphylococcus	Beta-uridine	gBOLD-CSF coupling	MMSE	-0.0368	-0.0165	-0.0651	-0.996	3.0362	-5.4244	-1.031	-0.013	-0.0829, 0.0349	-0.1117	-0.6128, 0.2139	0.0896	-0.2216, 0.5140
Staphylococcus	Beta-uridine	gBOLD-CSF coupling	AVLT total	-0.0368	-0.0165	-0.0651	-2.3604	8.5753	-19.1745	-2.405	-0.0459	-0.2529, 0.1308	-0.3155	-1.7718, 0.7449	0.3169	-0.6847, 1.8671
Staphylococcus	Beta-uridine	gBOLD-CSF coupling	FDS	-0.0368	-0.0165	-0.0651	-1.1849	2.6057	-3.0678	-1.2375	-0.0073	-0.0559, 0.0222	-0.0959	-0.6243, 0.1560	0.0507	-0.1510, 0.3200
Staphylococcus	Beta-uridine	gBOLD-CSF coupling	BDS	-0.0368	-0.0165	-0.0651	0.0593	2.0729	-1.4773	0.0039	-0.0035	-0.0281, 0.0151	-0.0763	-0.4354, 0.1428	0.0244	-0.0854, 0.1877
Pseudomonas	Tetradecyldiethanolamine	CPVF	MoCA	-0.0006	0.0001	-0.0007	-0.0716	18.6212	-2897.11	-0.0811	-0.0012	-0.0047, 0.0003	-0.0112	-0.0341, 0.0005	0.003	-0.0071, 0.0131
Pseudomonas	Tetradecyldiethanolamine	CPVF	MMSE	-0.0006	0.0001	-0.0007	-0.0162	17.4792	-1598.17	-0.0257	-0.0007	-0.0029, 0.0005	-0.0105	-0.0324, 0.0006	0.0016	-0.0054, 0.0089
Pseudomonas	Tetradecyldiethanolamine	CPVF	AVLT total	-0.0006	0.0001	-0.0007	-0.1533	27.3677	-6876.84	-0.1655	-0.0028	-0.0119, 0.0011	-0.0164	-0.0557, 0.0016	0.0071	-0.0181, 0.0349
Pseudomonas	Tetradecyldiethanolamine	CPVF	FDS	-0.0006	0.0001	-0.0007	-0.0144	4.8936	-1901.18	-0.0162	-0.0008	-0.0034, 0.0002	-0.0029	-0.0122, 0.0010	0.0019	-0.0063, 0.0084
Pseudomonas	Tetradecyldiethanolamine	CPVF	BDS	-0.0006	0.0001	-0.0007	-0.0114	1.7838	-892.485	-0.0119	-0.0004	-0.0019, 0.0004	-0.0011	-0.0058, 0.0020	0.0009	-0.0033, 0.0051
Pseudomonas	Tetradecyldiethanolamine	PVSVF-BG	MoCA	-0.0006	0.0001	0.0001	-0.0689	20.5576	-1071.95	-0.0811	0.0001	-0.0011, 0.0005	-0.0123	-0.0366, 0.0005	0.0002	-0.0051, 0.0090
Pseudomonas	Tetradecyldiethanolamine	PVSVF-BG	MMSE	-0.0006	0.0001	0.0001	-0.0149	18.5117	-1319.15	-0.0257	0.0001	-0.0008, 0.0004	-0.0111	-0.0330, 0.0005	0.0003	-0.0043, 0.0069
Pseudomonas	Tetradecyldiethanolamine	PVSVF-BG	AVLT total	-0.0006	0.0001	0.0001	-0.1458	32.1814	1877.5	-0.1655	0.0001	-0.0021, 0.0017	-0.0193	-0.0615, 0.0013	-0.0004	-0.0171, 0.0209
Pseudomonas	Tetradecyldiethanolamine	PVSVF-BG	FDS	-0.0006	0.0001	0.0001	-0.0126	6.1718	-552.086	-0.0162	0.0001	-0.0004, 0.0006	-0.0037	-0.0131, 0.0005	0.0001	-0.0046, 0.0056
Pseudomonas	Tetradecyldiethanolamine	PVSVF-BG	BDS	-0.0006	0.0001	0.0001	-0.0104	2.4122	318.836	-0.0119	0.0001	-0.0004, 0.0004	-0.0014	-0.0069, 0.0017	-0.0001	-0.0041, 0.0028
Pseudomonas	Tetradecyldiethanolamine	FW-WM	MoCA	-0.0006	0.0001	-0.0266	-0.0732	17.8275	-104.492	-0.0811	-0.0017	-0.0073, 0.0003	-0.0107	-0.0327, 0.0006	0.0046	-0.0211, 0.0222
Pseudomonas	Tetradecyldiethanolamine	FW-WM	MMSE	-0.0006	0.0001	-0.0266	-0.0182	16.3447	-83.8037	-0.0257	-0.0013	-0.0058, 0.0002	-0.0098	-0.0298, 0.0004	0.0037	-0.0154, 0.0192
Pseudomonas	Tetradecyldiethanolamine	FW-WM	AVLT total	-0.0006	0.0001	-0.0266	-0.1546	27.0036	-190.965	-0.1655	-0.0031	-0.0147, 0.0005	-0.0162	-0.0519, 0.0012	0.0083	-0.0399, 0.0434
Pseudomonas	Tetradecyldiethanolamine	FW-WM	FDS	-0.0006	0.0001	-0.0266	-0.0131	5.7983	-15.0436	-0.0162	-0.0002	-0.0013, 0.0005	-0.0035	-0.0138, 0.0004	0.0007	-0.0032, 0.0059
Pseudomonas	Tetradecyldiethanolamine	FW-WM	BDS	-0.0006	0.0001	-0.0266	-0.0116	1.7213	-25.3569	-0.0119	-0.0004	-0.0018, 0.0001	-0.001	-0.0059, 0.0022	0.0011	-0.0045, 0.0062
Pseudomonas	Tetradecyldiethanolamine	ALPS index	MoCA	-0.0006	0.0001	0.4254	-0.0689	15.7602	11.401	-0.0811	-0.0029	-0.0093, 0.0001	-0.0095	-0.0305, 0.0004	0.0002	-0.0190, 0.0161
Pseudomonas	Tetradecyldiethanolamine	ALPS index	MMSE	-0.0006	0.0001	0.4254	-0.0147	15.5952	7.0081	-0.0257	-0.0018	-0.0056, 0.0001	-0.0094	-0.0291, 0.0004	0.0002	-0.0126, 0.0102
Pseudomonas	Tetradecyldiethanolamine	ALPS index	AVLT total	-0.0006	0.0001	0.4254	-0.1467	23.231	20.8227	-0.1655	-0.0053	-0.0199, 0.0003	-0.0139	-0.0511, 0.0028	0.0005	-0.0370, 0.0327
Pseudomonas	Tetradecyldiethanolamine	ALPS index	FDS	-0.0006	0.0001	0.4254	-0.0126	2.8892	7.7801	-0.0162	-0.002	-0.0067, 0.0001	-0.0017	-0.0090, 0.0021	0.0002	-0.0137, 0.0124
Pseudomonas	Tetradecyldiethanolamine	ALPS index	BDS	-0.0006	0.0001	0.4254	-0.0106	0.0904	5.4211	-0.0119	-0.0014	-0.0048, 0.0001	-0.0001	-0.0040, 0.0041	0.0001	-0.0092, 0.0090
Pseudomonas	Tetradecyldiethanolamine	gBOLD-CSF coupling	MoCA	-0.0006	0.0001	-0.0712	-0.0675	19.9514	-9.248	-0.0811	-0.0004	-0.0027, 0.0014	-0.012	-0.0362, 0.0004	-0.0012	-0.0113, 0.0109
Pseudomonas	Tetradecyldiethanolamine	gBOLD-CSF coupling	MMSE	-0.0006	0.0001	-0.0712	-0.0139	18.2192	-5.015	-0.0257	-0.0002	-0.0016, 0.0009	-0.0109	-0.0329, 0.0006	-0.0006	-0.0071, 0.0065
Pseudomonas	Tetradecyldiethanolamine	gBOLD-CSF coupling	AVLT total	-0.0006	0.0001	-0.0712	-0.1439	30.7636	-18.6073	-0.1655	-0.0008	-0.0051, 0.0032	-0.0185	-0.0585, 0.0011	-0.0023	-0.0237, 0.0219
Pseudomonas	Tetradecyldiethanolamine	gBOLD-CSF coupling	FDS	-0.0006	0.0001	-0.0712	-0.0121	5.9798	-3.0754	-0.0162	-0.0001	-0.0013, 0.0005	-0.0036	-0.0140, 0.0005	-0.0004	-0.0049, 0.0041
Pseudomonas	Tetradecyldiethanolamine	gBOLD-CSF coupling	BDS	-0.0006	0.0001	-0.0712	-0.0103	2.2759	-1.6936	-0.0119	-0.0001	-0.0006, 0.0004	-0.0014	-0.0068, 0.0015	-0.0002	-0.0029, 0.0027
Pseudomonas	1,5-Naphthalenediamine	CPVF	MoCA	-0.0004	0.0001	-0.0003	-0.0779	12.4796	-3905.1	-0.0811	-0.0005	-0.0031, 0.0010	-0.0055	-0.0225, 0.0098	0.0029	-0.0132, 0.0146
Pseudomonas	1,5-Naphthalenediamine	CPVF	MMSE	-0.0004	0.0001	-0.0003	-0.0225	10.8621	-2582.62	-0.0257	-0.0003	-0.0022, 0.0006	-0.0048	-0.0193, 0.0075	0.0019	-0.0095, 0.0104
Pseudomonas	1,5-Naphthalenediamine	CPVF	AVLT total	-0.0004	0.0001	-0.0003	-0.1622	19.169	-8321.13	-0.1655	-0.0011	-0.0071, 0.0022	-0.0085	-0.0383, 0.0148	0.0062	-0.0256, 0.0366
Pseudomonas	1,5-Naphthalenediamine	CPVF	FDS	-0.0004	0.0001	-0.0003	-0.0172	0.8377	-2275.75	-0.0162	-0.0003	-0.0018, 0.0006	-0.0004	-0.0053, 0.0044	0.0017	-0.0092, 0.0090
Pseudomonas	1,5-Naphthalenediamine	CPVF	BDS	-0.0004	0.0001	-0.0003	-0.0106	4.1057	-858.342	-0.0119	-0.0001	-0.0009, 0.0004	-0.0018	-0.0079, 0.0028	0.0006	-0.0039, 0.0047
Pseudomonas	1,5-Naphthalenediamine	PVSVF-BG	MoCA	-0.0004	0.0001	-0.0002	-0.0751	13.5813	-462.035	-0.0811	0.0001	-0.0012, 0.0008	-0.006	-0.0242, 0.0102	0.0001	-0.0051, 0.0084
Pseudomonas	1,5-Naphthalenediamine	PVSVF-BG	MMSE	-0.0004	0.0001	-0.0002	-0.0208	11.4986	-819.994	-0.0257	-0.0001	-0.0010, 0.0006	-0.0051	-0.0210, 0.0079	0.0002	-0.0042, 0.0068
Pseudomonas	1,5-Naphthalenediamine	PVSVF-BG	AVLT total	-0.0004	0.0001	-0.0002	-0.1551	22.2115	2897.4	-0.1655	0.0002	-0.0020, 0.0033	-0.0098	-0.0435, 0.0192	-0.0008	-0.0168, 0.0210
Pseudomonas	1,5-Naphthalenediamine	PVSVF-BG	FDS	-0.0004	0.0001	-0.0002	-0.0157	1.4294	-550.297	-0.0162	0.0001	-0.0007, 0.0007	-0.0006	-0.0063, 0.0036	0.0002	-0.0040, 0.0058
Pseudomonas	1,5-Naphthalenediamine	PVSVF-BG	BDS	-0.0004	0.0001	-0.0002	-0.0098	4.4712	587.445	-0.0119	0.0001	-0.0004, 0.0006	-0.002	-0.0086, 0.0032	-0.0002	-0.0042, 0.0031
Pseudomonas	1,5-Naphthalenediamine	FW-WM	MoCA	-0.0004	0.0001	-0.0342	-0.0796	10.0332	-106.012	-0.0811	-0.0016	-0.0079, 0.0027	-0.0044	-0.0193, 0.0074	0.0045	-0.0240, 0.0223
Pseudomonas	1,5-Naphthalenediamine	FW-WM	MMSE	-0.0004	0.0001	-0.0342	-0.0242	8.7099	-85.7095	-0.0257	-0.0013	-0.0066, 0.0021	-0.0039	-0.0157, 0.0063	0.0037	-0.0171, 0.0190
Pseudomonas	1,5-Naphthalenediamine	FW-WM	AVLT total	-0.0004	0.0001	-0.0342	-0.1642	15.0689	-193.402	-0.1655	-0.0029	-0.0157, 0.0047	-0.0067	-0.0332, 0.0136	0.0083	-0.0461, 0.0411
Pseudomonas	1,5-Naphthalenediamine	FW-WM	FDS	-0.0004	0.0001	-0.0342	-0.0163	0.9114	-18.0013	-0.0162	-0.0003	-0.0017, 0.0007	-0.0004	-0.0056, 0.0041	0.0008	-0.0038, 0.0060
Pseudomonas	1,5-Naphthalenediamine	FW-WM	BDS	-0.0004	0.0001	-0.0342	-0.011	3.5865	-22.762	-0.0119	-0.0003	-0.0018, 0.0005	-0.0016	-0.0076, 0.0029	0.001	-0.0045, 0.0057
Pseudomonas	1,5-Naphthalenediamine	ALPS index	MoCA	-0.0004	-0.0002	0.1351	-0.0726	11.8031	13.7697	-0.0811	-0.0008	-0.0051, 0.0016	-0.0052	-0.0212, 0.0088	-0.0024	-0.0282, 0.0173
Pseudomonas	1,5-Naphthalenediamine	ALPS index	MMSE	-0.0004	-0.0002	0.1351	-0.0189	10.3672	9.4582	-0.0257	-0.0006	-0.0034, 0.0011	-0.0046	-0.0182, 0.0074	-0.0016	-0.0199, 0.0122
Pseudomonas	1,5-Naphthalenediamine	ALPS index	AVLT total	-0.0004	-0.0002	0.1351	-0.1517	18.4179	24.2318	-0.1655	-0.0014	-0.0101, 0.0028	-0.0081	-0.0371, 0.0153	-0.0042	-0.0514, 0.0329
Pseudomonas	1,5-Naphthalenediamine	ALPS index	FDS	-0.0004	-0.0002	0.1351	-0.0141	0.3985	8.3571	-0.0162	-0.0005	-0.0035, 0.0011	-0.0002	-0.0046, 0.0047	-0.0015	-0.0185, 0.0119
Pseudomonas	1,5-Naphthalenediamine	ALPS index	BDS	-0.0004	-0.0002	0.1351	-0.0091	3.6709	5.1434	-0.0119	-0.0003	-0.0021, 0.0007	-0.0016	-0.0071, 0.0024	-0.0009	-0.0107, 0.0079
Pseudomonas	1,5-Naphthalenediamine	gBOLD-CSF coupling	MoCA	-0.0004	0.0001	-0.1379	-0.0741	12.4376	-8.8904	-0.0811	-0.0005	-0.0027, 0.0011	-0.0055	-0.0225, 0.0090	-0.001	-0.0109, 0.0101
Pseudomonas	1,5-Naphthalenediamine	gBOLD-CSF coupling	MMSE	-0.0004	0.0001	-0.1379	-0.0201	10.994	-4.7218	-0.0257	-0.0003	-0.0016, 0.0007	-0.0049	-0.0192, 0.0081	-0.0005	-0.0069, 0.0059
Pseudomonas	1,5-Naphthalenediamine	gBOLD-CSF coupling	AVLT total	-0.0004	0.0001	-0.1379	-0.154	19.2023	-18.0537	-0.1655	-0.0011	-0.0056, 0.0024	-0.0085	-0.0386, 0.0146	-0.0019	-0.0223, 0.0210
Pseudomonas	1,5-Naphthalenediamine	gBOLD-CSF coupling	FDS	-0.0004	0.0001	-0.1379	-0.0152	1.085	-3.2105	-0.0162	-0.0002	-0.0012, 0.0005	-0.0005	-0.0058, 0.0038	-0.0003	-0.0053, 0.0040
Pseudomonas	1,5-Naphthalenediamine	gBOLD-CSF coupling	BDS	-0.0004	0.0001	-0.1379	-0.0098	4.1729	-1.4004	-0.0119	-0.0001	-0.0007, 0.0002	-0.0018	-0.0081, 0.0028	-0.0001	-0.0025, 0.0024
Pseudomonas	Beta-uridine	CPVF	MoCA	-0.0001	0.0001	-0.0001	-0.0833	5.5624	-4296.9	-0.0811	0.0001	-0.0010, 0.0006	-0.0004	-0.0102, 0.0061	0.0026	-0.0138, 0.0150
Pseudomonas	Beta-uridine	CPVF	MMSE	-0.0001	0.0001	-0.0001	-0.0273	3.3208	-2969.75	-0.0257	0.0001	-0.0007, 0.0004	-0.0002	-0.0064, 0.0041	0.0018	-0.0109, 0.0109
Pseudomonas	Beta-uridine	CPVF	AVLT total	-0.0001	0.0001	-0.0001	-0.1703	9.5014	-8893.9	-0.1655	0.0001	-0.0019, 0.0012	-0.0006	-0.0193, 0.0111	0.0055	-0.0295, 0.0342
Pseudomonas	Beta-uridine	CPVF	FDS	-0.0001	0.0001	-0.0001	-0.0174	2.8068	-2228.26	-0.0162	0.0001	-0.0006, 0.0003	-0.0002	-0.0059, 0.0036	0.0014	-0.0094, 0.0082
Pseudomonas	Beta-uridine	CPVF	BDS	-0.0001	0.0001	-0.0001	-0.0124	2.1017	-979.001	-0.0119	0.0001	-0.0003, 0.0002	-0.0001	-0.0043, 0.0027	0.0006	-0.0041, 0.0047
Pseudomonas	Beta-uridine	PVSVF-BG	MoCA	-0.0001	0.0001	-0.0002	-0.0805	5.9332	612.269	-0.0811	0.0001	-0.0009, 0.0014	-0.0004	-0.0118, 0.0062	-0.0001	-0.0065, 0.0080
Pseudomonas	Beta-uridine	PVSVF-BG	MMSE	-0.0001	0.0001	-0.0002	-0.0256	3.3716	-468.412	-0.0257	0.0001	-0.0008, 0.0009	-0.0002	-0.0066, 0.0042	0.0001	-0.0041, 0.0065
Pseudomonas	Beta-uridine	PVSVF-BG	AVLT total	-0.0001	0.0001	-0.0002	-0.1637	11.1633	5147.51	-0.1655	0.0001	-0.0024, 0.0045	-0.0008	-0.0230, 0.0126	-0.0011	-0.0210, 0.0232
Pseudomonas	Beta-uridine	PVSVF-BG	FDS	-0.0001	0.0001	-0.0002	-0.0159	3.0109	368.935	-0.0162	0.0001	-0.0006, 0.0010	-0.0002	-0.0061, 0.0039	-0.0001	-0.0054, 0.0051
Pseudomonas	Beta-uridine	PVSVF-BG	BDS	-0.0001	0.0001	-0.0002	-0.0115	2.4062	1094.12	-0.0119	0.0001	-0.0005, 0.0008	-0.0002	-0.0048, 0.0030	-0.0002	-0.0046, 0.0032
Pseudomonas	Beta-uridine	FW-WM	MoCA	-0.0001	0.0001	-0.0083	-0.0838	4.8643	-111.79	-0.0811	-0.0001	-0.0025, 0.0011	-0.0003	-0.0090, 0.0054	0.0032	-0.0253, 0.0218
Pseudomonas	Beta-uridine	FW-WM	MMSE	-0.0001	0.0001	-0.0083	-0.0281	2.7144	-92.1922	-0.0257	-0.0001	-0.0020, 0.0009	-0.0002	-0.0052, 0.0037	0.0026	-0.0198, 0.0187
Pseudomonas	Beta-uridine	FW-WM	AVLT total	-0.0001	0.0001	-0.0083	-0.1705	8.3077	-201.106	-0.1655	-0.0001	-0.0048, 0.0020	-0.0006	-0.0187, 0.0104	0.0057	-0.0464, 0.0401
Pseudomonas	Beta-uridine	FW-WM	FDS	-0.0001	0.0001	-0.0083	-0.0165	2.7911	-16.2416	-0.0162	0.0001	-0.0004, 0.0003	-0.0002	-0.0059, 0.0039	0.0005	-0.0035, 0.0053
Pseudomonas	Beta-uridine	FW-WM	BDS	-0.0001	0.0001	-0.0083	-0.0125	1.9497	-24.6223	-0.0119	0.0001	-0.0006, 0.0003	-0.0001	-0.0039, 0.0026	0.0007	-0.0050, 0.0053
Pseudomonas	Beta-uridine	ALPS index	MoCA	-0.0001	-0.0002	0.0787	-0.0775	4.7005	13.8765	-0.0811	-0.0001	-0.0026, 0.0016	-0.0003	-0.0094, 0.0049	-0.0032	-0.0272, 0.0149
Pseudomonas	Beta-uridine	ALPS index	MMSE	-0.0001	-0.0002	0.0787	-0.0232	2.7081	9.8081	-0.0257	-0.0001	-0.0018, 0.0011	-0.0002	-0.0057, 0.0036	-0.0022	-0.0207, 0.0118
Pseudomonas	Beta-uridine	ALPS index	AVLT total	-0.0001	-0.0002	0.0787	-0.1593	8.0679	24.2663	-0.1655	-0.0001	-0.0049, 0.0029	-0.0005	-0.0182, 0.0097	-0.0055	-0.0479, 0.0282
Pseudomonas	Beta-uridine	ALPS index	FDS	-0.0001	-0.0002	0.0787	-0.0142	2.2986	7.9749	-0.0162	0.0001	-0.0016, 0.0010	-0.0002	-0.0053, 0.0033	-0.0018	-0.0174, 0.0106
Pseudomonas	Beta-uridine	ALPS index	BDS	-0.0001	-0.0002	0.0787	-0.0106	1.7509	5.1245	-0.0119	0.0001	-0.0009, 0.0006	-0.0001	-0.0039, 0.0024	-0.0012	-0.0109, 0.0071
Pseudomonas	Beta-uridine	gBOLD-CSF coupling	MoCA	-0.0001	0.0002	-0.0631	-0.0792	5.2118	-9.1929	-0.0811	0.0001	-0.0013, 0.0011	-0.0004	-0.0105, 0.0054	-0.0015	-0.0115, 0.0103
Pseudomonas	Beta-uridine	gBOLD-CSF coupling	MMSE	-0.0001	0.0002	-0.0631	-0.0246	3.1499	-5.2234	-0.0257	0.0001	-0.0008, 0.0006	-0.0002	-0.0061, 0.0040	-0.0009	-0.0073, 0.0065
Pseudomonas	Beta-uridine	gBOLD-CSF coupling	AVLT total	-0.0001	0.0002	-0.0631	-0.1618	8.8155	-18.3971	-0.1655	-0.0001	-0.0027, 0.0021	-0.0006	-0.0194, 0.0101	-0.003	-0.0239, 0.0213
Pseudomonas	Beta-uridine	gBOLD-CSF coupling	FDS	-0.0001	0.0002	-0.0631	-0.0155	2.7448	-2.8688	-0.0162	0.0001	-0.0005, 0.0004	-0.0002	-0.0056, 0.0040	-0.0005	-0.0051, 0.0035
Pseudomonas	Beta-uridine	gBOLD-CSF coupling	BDS	-0.0001	0.0002	-0.0631	-0.0115	2.0624	-1.4514	-0.0119	0.0001	-0.0002, 0.0002	-0.0001	-0.0044, 0.0026	-0.0002	-0.0028, 0.0025
Megasphaera	Tetradecyldiethanolamine	CPVF	MoCA	0.0292	0.0001	-0.0007	2.5904	19.5016	-2649.3	3.1633	0.052	-0.0577, 0.2265	0.57	-0.5308, 1.7577	-0.0491	-0.8263, 0.3852
Megasphaera	Tetradecyldiethanolamine	CPVF	MMSE	0.0292	0.0001	-0.0007	0.6656	17.6574	-1543.77	1.1834	0.0303	-0.0440, 0.1520	0.5161	-0.5550, 1.5565	-0.0286	-0.4931, 0.2661
Megasphaera	Tetradecyldiethanolamine	CPVF	AVLT total	0.0292	0.0001	-0.0007	3.3595	29.8248	-6301.72	4.2381	0.1237	-0.1896, 0.5239	0.8717	-0.8223, 3.2458	-0.1168	-1.9299, 0.9710
Megasphaera	Tetradecyldiethanolamine	CPVF	FDS	0.0292	0.0001	-0.0007	1.1024	4.9182	-1863.26	1.2482	0.0366	-0.0371, 0.1628	0.1437	-0.1546, 0.5763	-0.0345	-0.5026, 0.2584
Megasphaera	Tetradecyldiethanolamine	CPVF	BDS	0.0292	0.0001	-0.0007	1.7648	1.5689	-880.834	1.8116	0.0173	-0.0275, 0.0909	0.0459	-0.1209, 0.3126	-0.0163	-0.2850, 0.1576
Megasphaera	Tetradecyldiethanolamine	PVSVF-BG	MoCA	0.0292	-0.0001	0.0001	2.5532	21.282	82.9347	3.1633	0.0001	-0.0289, 0.0342	0.622	-0.6042, 1.9849	-0.0119	-0.8662, 0.7297
Megasphaera	Tetradecyldiethanolamine	PVSVF-BG	MMSE	0.0292	-0.0001	0.0001	0.4792	18.6846	-1097.87	1.1834	0.0003	-0.0210, 0.0320	0.5461	-0.5282, 1.6270	0.1578	-0.4031, 0.7750
Megasphaera	Tetradecyldiethanolamine	PVSVF-BG	AVLT total	0.0292	-0.0001	0.0001	3.7726	34.091	3686.58	4.2381	-0.001	-0.0932, 0.1013	0.9964	-0.7988, 3.3835	-0.5298	-2.9467, 1.2725
Megasphaera	Tetradecyldiethanolamine	PVSVF-BG	FDS	0.0292	-0.0001	0.0001	1.0516	6.1689	-113.305	1.2482	0.0001	-0.0289, 0.0193	0.1803	-0.2047, 0.6520	0.0163	-0.5047, 0.6548
Megasphaera	Tetradecyldiethanolamine	PVSVF-BG	BDS	0.0292	-0.0001	0.0001	1.9044	2.1703	1084.51	1.8116	-0.0003	-0.0221, 0.0202	0.0634	-0.1014, 0.3527	-0.1559	-0.6548, 0.2055
Megasphaera	Tetradecyldiethanolamine	FW-WM	MoCA	0.0292	-0.0011	-0.0255	2.4333	18.694	-101.315	3.1633	0.0756	-0.0949, 0.3105	0.5464	-0.5033, 1.6526	0.108	-1.2447, 1.0280
Megasphaera	Tetradecyldiethanolamine	FW-WM	MMSE	0.0292	-0.0011	-0.0255	0.5485	16.5742	-83.0264	1.1834	0.062	-0.0761, 0.2542	0.4844	-0.4676, 1.4785	0.0885	-0.9477, 0.7806
Megasphaera	Tetradecyldiethanolamine	FW-WM	AVLT total	0.0292	-0.0011	-0.0255	3.0458	29.34	-184.749	4.2381	0.1379	-0.1751, 0.6562	0.8575	-0.7497, 3.1543	0.1969	-2.3443, 2.0480
Megasphaera	Tetradecyldiethanolamine	FW-WM	FDS	0.0292	-0.0011	-0.0255	1.0526	5.8039	-14.3296	1.2482	0.0107	-0.0292, 0.0515	0.1696	-0.1836, 0.6213	0.0153	-0.2453, 0.2392
Megasphaera	Tetradecyldiethanolamine	FW-WM	BDS	0.0292	-0.0011	-0.0255	1.7223	1.5339	-24.5402	1.8116	0.0183	-0.0233, 0.0683	0.0448	-0.1189, 0.3064	0.0262	-0.2773, 0.2480
Megasphaera	Tetradecyldiethanolamine	ALPS index	MoCA	0.0292	0.0267	0.4184	2.2449	16.6392	11.0961	3.1633	0.1357	-0.1356, 0.4478	0.4863	-0.4471, 1.6133	0.2964	-0.5997, 1.1343
Megasphaera	Tetradecyldiethanolamine	ALPS index	MMSE	0.0292	0.0267	0.4184	0.4514	15.7883	6.9465	1.1834	0.0849	-0.0887, 0.2902	0.4614	-0.4417, 1.4381	0.1856	-0.3981, 0.7163
Megasphaera	Tetradecyldiethanolamine	ALPS index	AVLT total	0.0292	0.0267	0.4184	2.6969	25.5099	20.4325	4.2381	0.2498	-0.2736, 0.8910	0.7456	-0.6456, 2.8151	0.5458	-0.9524, 2.5821
Megasphaera	Tetradecyldiethanolamine	ALPS index	FDS	0.0292	0.0267	0.4184	0.863	2.9619	7.6681	1.2482	0.0938	-0.1025, 0.3077	0.0866	-0.1681, 0.4474	0.2048	-0.3946, 0.7825
Megasphaera	Tetradecyldiethanolamine	ALPS index	BDS	0.0292	0.0267	0.4184	1.6091	-0.022	5.2172	1.8116	0.0638	-0.0629, 0.2010	-0.0006	-0.1840, 0.2000	0.1394	-0.2958, 0.5446
Megasphaera	Tetradecyldiethanolamine	gBOLD-CSF coupling	MoCA	0.0292	-0.0737	-0.0553	1.8972	20.7984	-8.7355	3.1633	0.0141	-0.1034, 0.1147	0.6079	-0.6406, 1.8808	0.6441	-0.1389, 1.7254
Megasphaera	Tetradecyldiethanolamine	gBOLD-CSF coupling	MMSE	0.0292	-0.0737	-0.0553	0.272	18.4207	-4.9509	1.1834	0.008	-0.0593, 0.0735	0.5384	-0.5207, 1.6087	0.3651	-0.1140, 1.1240
Megasphaera	Tetradecyldiethanolamine	gBOLD-CSF coupling	AVLT total	0.0292	-0.0737	-0.0553	1.8962	33.0485	-18.2621	4.2381	0.0295	-0.2084, 0.2339	0.9659	-0.7850, 3.5408	1.3466	-0.3947, 3.5868
Megasphaera	Tetradecyldiethanolamine	gBOLD-CSF coupling	FDS	0.0292	-0.0737	-0.0553	0.8612	6.015	-2.8022	1.2482	0.0045	-0.0334, 0.0511	0.1758	-0.2034, 0.6616	0.2066	-0.1600, 0.7783
Megasphaera	Tetradecyldiethanolamine	gBOLD-CSF coupling	BDS	0.0292	-0.0737	-0.0553	1.6647	2.0978	-1.137	1.8116	0.0018	-0.0232, 0.0193	0.0613	-0.1155, 0.3556	0.0838	-0.1349, 0.4295
Megasphaera	1,5-Naphthalenediamine	CPVF	MoCA	0.0702	0.0001	-0.0003	2.2964	12.2979	-3723.3	3.1633	0.0796	-0.0273, 0.3003	0.8628	0.0022, 2.0865	-0.0755	-1.0800, 0.4760
Megasphaera	1,5-Naphthalenediamine	CPVF	MMSE	0.0702	0.0001	-0.0003	0.4134	10.9355	-2524.91	1.1834	0.054	-0.0222, 0.2076	0.7672	0.0264, 1.8002	-0.0512	-0.7452, 0.3521
Megasphaera	1,5-Naphthalenediamine	CPVF	AVLT total	0.0702	0.0001	-0.0003	2.8426	19.7667	-7902.33	4.2381	0.1689	-0.0848, 0.6571	1.3869	-0.2899, 4.2269	-0.1603	-2.5136, 1.0968
Megasphaera	1,5-Naphthalenediamine	CPVF	FDS	0.0702	0.0001	-0.0003	1.2148	0.441	-2250.39	1.2482	0.0481	-0.0253, 0.1680	0.0309	-0.4627, 0.5458	-0.0456	-0.5832, 0.3106
Megasphaera	1,5-Naphthalenediamine	CPVF	BDS	0.0702	0.0001	-0.0003	1.5688	3.4482	-859.78	1.8116	0.0184	-0.0243, 0.0895	0.2419	-0.0491, 0.7020	-0.0174	-0.2946, 0.1594
Megasphaera	1,5-Naphthalenediamine	PVSVF-BG	MoCA	0.0702	-0.0001	-0.0001	2.3014	13.4961	590.654	3.1633	-0.0045	-0.0851, 0.0970	0.9469	0.0457, 2.2847	-0.0806	-0.9646, 0.6409
Megasphaera	1,5-Naphthalenediamine	PVSVF-BG	MMSE	0.0702	-0.0001	-0.0001	0.272	11.6335	-661.246	1.1834	0.005	-0.0523, 0.0905	0.8162	0.0166, 1.8450	0.0902	-0.5271, 0.7166
Megasphaera	1,5-Naphthalenediamine	PVSVF-BG	AVLT total	0.0702	-0.0001	-0.0001	3.3022	22.6644	4544.19	4.2381	-0.0344	-0.2932, 0.1947	1.5902	-0.2086, 4.6097	-0.6199	-3.0646, 1.1621
Megasphaera	1,5-Naphthalenediamine	PVSVF-BG	FDS	0.0702	-0.0001	-0.0001	1.1576	1.1175	-84.5789	1.2482	0.0006	-0.0694, 0.0522	0.0784	-0.3857, 0.6044	0.0115	-0.4642, 0.6372
Megasphaera	1,5-Naphthalenediamine	PVSVF-BG	BDS	0.0702	-0.0001	-0.0001	1.7206	3.844	1240.88	1.8116	-0.0094	-0.0708, 0.0317	0.2697	-0.0378, 0.7678	-0.1693	-0.6603, 0.1649
Megasphaera	1,5-Naphthalenediamine	FW-WM	MoCA	0.0702	0.0006	-0.034	2.2804	9.9112	-103.453	3.1633	0.247	-0.0253, 0.8116	0.6954	-0.0059, 1.7062	-0.0596	-1.6128, 0.9316
Megasphaera	1,5-Naphthalenediamine	FW-WM	MMSE	0.0702	0.0006	-0.034	0.411	8.8153	-84.894	1.1834	0.2027	-0.0199, 0.6638	0.6185	0.0095, 1.4438	-0.0489	-1.2425, 0.6652
Megasphaera	1,5-Naphthalenediamine	FW-WM	AVLT total	0.0702	0.0006	-0.034	2.7905	15.7797	-187.878	4.2381	0.4487	-0.0463, 1.6053	1.1071	-0.4629, 3.6443	-0.1082	-2.9220, 1.7822
Megasphaera	1,5-Naphthalenediamine	FW-WM	FDS	0.0702	0.0006	-0.034	1.1792	0.5287	-17.5668	1.2482	0.042	-0.0514, 0.1718	0.0371	-0.4354, 0.5460	-0.0101	-0.3422, 0.2147
Megasphaera	1,5-Naphthalenediamine	FW-WM	BDS	0.0702	0.0006	-0.034	1.5643	2.9421	-22.566	1.8116	0.0539	-0.0059, 0.1653	0.2064	-0.0950, 0.6579	-0.013	-0.3213, 0.1960
Megasphaera	1,5-Naphthalenediamine	ALPS index	MoCA	0.0702	0.0304	0.1221	1.8034	11.755	13.7429	3.1633	0.1177	-0.1361, 0.4066	0.8248	0.0068, 2.0353	0.4175	-0.6906, 1.4481
Megasphaera	1,5-Naphthalenediamine	ALPS index	MMSE	0.0702	0.0304	0.1221	0.0735	10.5451	9.5013	1.1834	0.0814	-0.0959, 0.2930	0.7399	0.0184, 1.7247	0.2886	-0.5146, 1.0318
Megasphaera	1,5-Naphthalenediamine	ALPS index	AVLT total	0.0702	0.0304	0.1221	1.9409	19.1956	24.4068	4.2381	0.209	-0.2142, 0.7860	1.3468	-0.2197, 4.1240	0.7414	-1.1640, 2.9719
Megasphaera	1,5-Naphthalenediamine	ALPS index	FDS	0.0702	0.0304	0.1221	0.9176	0.1161	8.28	1.2482	0.0709	-0.0781, 0.2698	0.0081	-0.4548, 0.5072	0.2515	-0.4703, 0.8603
Megasphaera	1,5-Naphthalenediamine	ALPS index	BDS	0.0702	0.0304	0.1221	1.3997	3.1009	4.9917	1.8116	0.0427	-0.0475, 0.1632	0.2176	-0.0647, 0.6733	0.1516	-0.2737, 0.5469
Megasphaera	1,5-Naphthalenediamine	gBOLD-CSF coupling	MoCA	0.0702	-0.068	-0.1054	1.6423	12.5354	-8.5138	3.1633	0.0629	-0.0653, 0.2641	0.8795	0.0269, 2.1153	0.5786	-0.2013, 1.5130
Megasphaera	1,5-Naphthalenediamine	gBOLD-CSF coupling	MMSE	0.0702	-0.068	-0.1054	0.0395	11.2046	-4.7474	1.1834	0.0351	-0.0409, 0.1741	0.7861	0.0428, 1.7996	0.3226	-0.1413, 1.0199
Megasphaera	1,5-Naphthalenediamine	gBOLD-CSF coupling	AVLT total	0.0702	-0.068	-0.1054	1.4669	20.2902	-17.8839	4.2381	0.1322	-0.1508, 0.5381	1.4236	-0.2242, 4.2774	1.2154	-0.4704, 3.3698
Megasphaera	1,5-Naphthalenediamine	gBOLD-CSF coupling	FDS	0.0702	-0.068	-0.1054	0.9697	0.8175	-2.934	1.2482	0.0217	-0.0389, 0.1033	0.0574	-0.4063, 0.5677	0.1994	-0.1448, 0.7321
Megasphaera	1,5-Naphthalenediamine	gBOLD-CSF coupling	BDS	0.0702	-0.068	-0.1054	1.4867	3.61	-0.951	1.8116	0.007	-0.0207, 0.0600	0.2533	-0.0556, 0.7165	0.0646	-0.1342, 0.3616
Megasphaera	Beta-uridine	CPVF	MoCA	0.0827	0.0001	-0.0001	2.7292	5.1911	-4104.89	3.1633	0.0182	-0.0645, 0.1512	0.4296	-0.0157, 1.3198	-0.0137	-1.0965, 0.5882
Megasphaera	Beta-uridine	CPVF	MMSE	0.0827	0.0001	-0.0001	0.9157	3.1959	-2906.87	1.1834	0.0129	-0.0457, 0.1013	0.2645	-0.0375, 0.8421	-0.0097	-0.7370, 0.4492
Megasphaera	Beta-uridine	CPVF	AVLT total	0.0827	0.0001	-0.0001	3.4786	9.0663	-8493.98	4.2381	0.0377	-0.1410, 0.2859	0.7502	-0.1724, 2.8089	-0.0284	-2.4637, 1.3579
Megasphaera	Beta-uridine	CPVF	FDS	0.0827	0.0001	-0.0001	1.0257	2.6589	-2189.83	1.2482	0.0097	-0.0344, 0.0783	0.22	-0.0335, 0.7827	-0.0073	-0.5209, 0.3488
Megasphaera	Beta-uridine	CPVF	BDS	0.0827	0.0001	-0.0001	1.6572	1.8535	-954.828	1.8116	0.0042	-0.0169, 0.0393	0.1534	-0.0432, 0.5549	-0.0032	-0.2593, 0.1860
Megasphaera	Beta-uridine	PVSVF-BG	MoCA	0.0827	-0.0001	-0.0002	2.9556	5.8117	1897.63	3.1633	-0.0331	-0.2109, 0.0724	0.4809	-0.0311, 1.4308	-0.2401	-1.1454, 0.4037
Megasphaera	Beta-uridine	PVSVF-BG	MMSE	0.0827	-0.0001	-0.0002	0.8964	3.3359	-75.7736	1.1834	0.0013	-0.0956, 0.1110	0.276	-0.0389, 0.8741	0.0096	-0.6366, 0.5909
Megasphaera	Beta-uridine	PVSVF-BG	AVLT total	0.0827	-0.0001	-0.0002	4.3548	11.0303	7149.81	4.2381	-0.1248	-0.7036, 0.1423	0.9128	-0.1643, 3.4122	-0.9047	-3.5368, 0.8305
Megasphaera	Beta-uridine	PVSVF-BG	FDS	0.0827	-0.0001	-0.0002	1.1224	2.9498	821.766	1.2482	-0.0143	-0.1560, 0.0611	0.2441	-0.0421, 0.8493	-0.104	-0.5893, 0.5158
Megasphaera	Beta-uridine	PVSVF-BG	BDS	0.0827	-0.0001	-0.0002	1.884	2.2882	1817.74	1.8116	-0.0317	-0.1381, 0.0163	0.1893	-0.0199, 0.6271	-0.23	-0.6790, 0.1002
Megasphaera	Beta-uridine	FW-WM	MoCA	0.0827	-0.0011	-0.0081	2.5909	4.5257	-109.215	3.1633	0.0733	-0.0504, 0.3573	0.3745	-0.0292, 1.1788	0.1246	-1.4722, 1.1459
Megasphaera	Beta-uridine	FW-WM	MMSE	0.0827	-0.0011	-0.0081	0.8018	2.611	-91.3456	1.1834	0.0613	-0.0414, 0.2676	0.2161	-0.0703, 0.7234	0.1042	-1.1058, 0.9419
Megasphaera	Beta-uridine	FW-WM	AVLT total	0.0827	-0.0011	-0.0081	3.2261	7.9296	-196.372	4.2381	0.1318	-0.0841, 0.6770	0.6562	-0.2381, 2.5592	0.2241	-2.5996, 2.2255
Megasphaera	Beta-uridine	FW-WM	FDS	0.0827	-0.0011	-0.0081	1.0006	2.6498	-15.6143	1.2482	0.0105	-0.0196, 0.0734	0.2193	-0.0540, 0.7576	0.0178	-0.2813, 0.2454
Megasphaera	Beta-uridine	FW-WM	BDS	0.0827	-0.0011	-0.0081	1.6267	1.7107	-23.9317	1.8116	0.0161	-0.0095, 0.0742	0.1416	-0.0603, 0.5373	0.0273	-0.2881, 0.2568
Megasphaera	Beta-uridine	ALPS index	MoCA	0.0827	0.0328	0.0737	2.2609	4.391	13.8436	3.1633	0.0844	-0.0778, 0.3840	0.3634	-0.0157, 1.1732	0.4546	-0.6626, 1.4380
Megasphaera	Beta-uridine	ALPS index	MMSE	0.0827	0.0328	0.0737	0.5838	2.6287	9.8114	1.1834	0.0598	-0.0599, 0.2419	0.2175	-0.0605, 0.7308	0.3222	-0.4086, 1.0246
Megasphaera	Beta-uridine	ALPS index	AVLT total	0.0827	0.0328	0.0737	2.6462	7.7179	24.4794	4.2381	0.1493	-0.1312, 0.6880	0.6387	-0.2395, 2.4864	0.8039	-1.1361, 2.8444
Megasphaera	Beta-uridine	ALPS index	FDS	0.0827	0.0328	0.0737	0.7583	2.1927	7.9205	1.2482	0.0483	-0.0465, 0.2167	0.1814	-0.0726, 0.7083	0.2601	-0.3999, 0.7960
Megasphaera	Beta-uridine	ALPS index	BDS	0.0827	0.0328	0.0737	1.4913	1.5396	4.9543	1.8116	0.0302	-0.0345, 0.1305	0.1274	-0.0779, 0.5065	0.1627	-0.2297, 0.5363
Megasphaera	Beta-uridine	gBOLD-CSF coupling	MoCA	0.0827	-0.071	-0.0523	2.0962	4.9558	-8.7196	3.1633	0.0377	-0.0472, 0.1702	0.4101	-0.0341, 1.3043	0.6193	-0.1803, 1.6069
Megasphaera	Beta-uridine	gBOLD-CSF coupling	MMSE	0.0827	-0.071	-0.0523	0.5429	3.0847	-5.1129	1.1834	0.0221	-0.0318, 0.1138	0.2553	-0.0361, 0.8533	0.3631	-0.1542, 1.1257
Megasphaera	Beta-uridine	gBOLD-CSF coupling	AVLT total	0.0827	-0.071	-0.0523	2.1615	8.5741	-18.1425	4.2381	0.0785	-0.1046, 0.3710	0.7095	-0.2318, 2.7355	1.2886	-0.4165, 3.4273
Megasphaera	Beta-uridine	gBOLD-CSF coupling	FDS	0.0827	-0.071	-0.0523	0.8313	2.6388	-2.635	1.2482	0.0114	-0.0268, 0.0753	0.2184	-0.0482, 0.7786	0.1872	-0.1862, 0.7601
Megasphaera	Beta-uridine	gBOLD-CSF coupling	BDS	0.0827	-0.071	-0.0523	1.5864	1.855	-0.9526	1.8116	0.0041	-0.0177, 0.0340	0.1535	-0.0498, 0.5419	0.0677	-0.1413, 0.3782
Ralstonia	Tetradecyldiethanolamine	CPVF	MoCA	-0.001	0.0001	-0.0007	-0.1751	20.138	-2563.87	-0.2077	-0.0018	-0.1985, 0.0067	-0.0208	-2.1010, 0.0149	-0.01	-0.3817, 0.2889
Ralstonia	Tetradecyldiethanolamine	CPVF	MMSE	-0.001	0.0001	-0.0007	-0.0607	17.817	-1518.93	-0.086	-0.001	-0.1285, 0.0112	-0.0184	-1.7387, 0.0137	-0.0059	-0.2555, 0.1709
Ralstonia	Tetradecyldiethanolamine	CPVF	AVLT total	-0.001	0.0001	-0.0007	-0.2543	30.6434	-6185.92	-0.3143	-0.0042	-0.4974, 0.0315	-0.0316	-3.3665, 0.0266	-0.0241	-0.8970, 0.7018
Ralstonia	Tetradecyldiethanolamine	CPVF	FDS	-0.001	0.0001	-0.0007	-0.2871	5.1364	-1787.79	-0.3005	-0.0012	-0.1459, 0.0036	-0.0053	-0.6041, 0.0194	-0.007	-0.3022, 0.1393
Ralstonia	Tetradecyldiethanolamine	CPVF	BDS	-0.001	0.0001	-0.0007	-0.0425	2.0215	-836.757	-0.0485	-0.0006	-0.0746, 0.0142	-0.0021	-0.3059, 0.0547	-0.0033	-0.1622, 0.0861
Ralstonia	Tetradecyldiethanolamine	PVSVF-BG	MoCA	-0.001	0.0001	0.0001	-0.1879	21.8002	-972.678	-0.2077	0.0001	-0.0275, 0.0184	-0.0225	-2.0730, 0.0166	0.0028	-0.6077, 0.6769
Ralstonia	Tetradecyldiethanolamine	PVSVF-BG	MMSE	-0.001	0.0001	0.0001	-0.0703	18.7683	-1307.49	-0.086	-0.0001	-0.0211, 0.0152	-0.0193	-1.8196, 0.0184	0.0037	-0.5709, 0.4562
Ralstonia	Tetradecyldiethanolamine	PVSVF-BG	AVLT total	-0.001	0.0001	0.0001	-0.2724	34.8587	2128.58	-0.3143	0.0001	-0.0803, 0.0467	-0.0359	-3.7799, 0.0287	-0.0061	-1.0297, 2.2389
Ralstonia	Tetradecyldiethanolamine	PVSVF-BG	FDS	-0.001	0.0001	0.0001	-0.2958	6.2981	-619.699	-0.3005	0.0001	-0.0135, 0.0204	-0.0065	-0.6579, 0.0077	0.0018	-0.3990, 0.5308
Ralstonia	Tetradecyldiethanolamine	PVSVF-BG	BDS	-0.001	0.0001	0.0001	-0.0449	2.5936	328.421	-0.0485	0.0001	-0.0124, 0.0108	-0.0027	-0.3281, 0.0353	-0.0009	-0.2952, 0.3819
Ralstonia	Tetradecyldiethanolamine	FW-WM	MoCA	-0.001	-0.0007	-0.0261	-0.2546	19.1489	-103.486	-0.2077	-0.0028	-0.2789, 0.0109	-0.0197	-2.0134, 0.0151	0.0694	-4.7479, 0.2443
Ralstonia	Tetradecyldiethanolamine	FW-WM	MMSE	-0.001	-0.0007	-0.0261	-0.1229	16.6418	-83.9276	-0.086	-0.0023	-0.2223, 0.0097	-0.0172	-1.7136, 0.0127	0.0563	-3.9348, 0.1610
Ralstonia	Tetradecyldiethanolamine	FW-WM	AVLT total	-0.001	-0.0007	-0.0261	-0.4046	29.8636	-188.006	-0.3143	-0.005	-0.5786, 0.0223	-0.0308	-3.4729, 0.0284	0.1261	-10.3965, 0.4880
Ralstonia	Tetradecyldiethanolamine	FW-WM	FDS	-0.001	-0.0007	-0.0261	-0.3051	5.8968	-16.4941	-0.3005	-0.0004	-0.0383, 0.0176	-0.0061	-0.7123, 0.0103	0.0111	-1.0018, 0.2490
Ralstonia	Tetradecyldiethanolamine	FW-WM	BDS	-0.001	-0.0007	-0.0261	-0.0628	1.9184	-25.3391	-0.0485	-0.0007	-0.0710, 0.0054	-0.002	-0.3029, 0.0563	0.017	-1.4712, 0.0532
Ralstonia	Tetradecyldiethanolamine	ALPS index	MoCA	-0.001	-0.0042	0.4234	-0.1375	17.077	11.26	-0.2077	-0.0049	-0.4628, 0.0050	-0.0176	-1.7310, 0.0134	-0.0476	-1.0550, 1.2545
Ralstonia	Tetradecyldiethanolamine	ALPS index	MMSE	-0.001	-0.0042	0.4234	-0.0371	15.8762	6.9715	-0.086	-0.003	-0.2850, 0.0037	-0.0164	-1.6487, 0.0144	-0.0295	-0.6590, 0.7964
Ralstonia	Tetradecyldiethanolamine	ALPS index	AVLT total	-0.001	-0.0042	0.4234	-0.1913	26.0355	20.6076	-0.3143	-0.009	-0.9738, 0.0081	-0.0268	-3.0967, 0.0278	-0.0872	-2.0960, 2.5124
Ralstonia	Tetradecyldiethanolamine	ALPS index	FDS	-0.001	-0.0042	0.4234	-0.2621	3.1271	7.5559	-0.3005	-0.0033	-0.3426, 0.0032	-0.0032	-0.3759, 0.0718	-0.032	-0.6987, 0.8855
Ralstonia	Tetradecyldiethanolamine	ALPS index	BDS	-0.001	-0.0042	0.4234	-0.023	0.2929	5.3979	-0.0485	-0.0024	-0.2325, 0.0025	-0.0003	-0.1836, 0.1298	-0.0228	-0.4527, 0.6317
Ralstonia	Tetradecyldiethanolamine	gBOLD-CSF coupling	MoCA	-0.001	0.0055	-0.0716	-0.1342	21.1829	-9.2469	-0.2077	-0.0007	-0.0993, 0.0527	-0.0218	-2.1428, 0.0172	-0.051	-1.5228, 0.2692
Ralstonia	Tetradecyldiethanolamine	gBOLD-CSF coupling	MMSE	-0.001	0.0055	-0.0716	-0.039	18.4701	-5.0023	-0.086	-0.0004	-0.0504, 0.0301	-0.019	-1.8066, 0.0161	-0.0276	-0.8136, 0.1979
Ralstonia	Tetradecyldiethanolamine	gBOLD-CSF coupling	AVLT total	-0.001	0.0055	-0.0716	-0.1752	33.4209	-18.7277	-0.3143	-0.0014	-0.1954, 0.1300	-0.0344	-3.5884, 0.0293	-0.1033	-3.7917, 0.5887
Ralstonia	Tetradecyldiethanolamine	gBOLD-CSF coupling	FDS	-0.001	0.0055	-0.0716	-0.2786	6.1266	-2.7934	-0.3005	-0.0002	-0.0403, 0.0156	-0.0063	-0.6747, 0.0084	-0.0154	-0.6640, 0.1458
Ralstonia	Tetradecyldiethanolamine	gBOLD-CSF coupling	BDS	-0.001	0.0055	-0.0716	-0.0366	2.4586	-1.6756	-0.0485	-0.0001	-0.0209, 0.0128	-0.0025	-0.3227, 0.0296	-0.0092	-0.3807, 0.0926
Ralstonia	1,5-Naphthalenediamine	CPVF	MoCA	0.0001	0.0001	-0.0003	-0.1925	13.4735	-3635.12	-0.2077	0.0001	-0.1265, 0.0292	0.0015	-1.4389, 0.2927	-0.0168	-0.5984, 0.2172
Ralstonia	1,5-Naphthalenediamine	CPVF	MMSE	0.0001	0.0001	-0.0003	-0.0758	11.151	-2500.46	-0.086	0.0001	-0.0907, 0.0209	0.0012	-1.2232, 0.1985	-0.0116	-0.4431, 0.1663
Ralstonia	1,5-Naphthalenediamine	CPVF	AVLT total	0.0001	0.0001	-0.0003	-0.2809	21.226	-7784.27	-0.3143	0.0003	-0.3033, 0.0727	0.0024	-2.8003, 0.3279	-0.036	-1.2738, 0.6207
Ralstonia	1,5-Naphthalenediamine	CPVF	FDS	0.0001	0.0001	-0.0003	-0.2907	1.0808	-2164.32	-0.3005	0.0001	-0.0758, 0.0169	0.0001	-0.2623, 0.1840	-0.01	-0.3953, 0.1242
Ralstonia	1,5-Naphthalenediamine	CPVF	BDS	0.0001	0.0001	-0.0003	-0.0452	4.2432	-817.546	-0.0485	0.0001	-0.0388, 0.0142	0.0005	-0.4846, 0.0804	-0.0038	-0.1800, 0.0669
Ralstonia	1,5-Naphthalenediamine	PVSVF-BG	MoCA	0.0001	0.0001	-0.0002	-0.2101	14.4899	-313.569	-0.2077	0.0001	-0.0393, 0.0438	0.0016	-1.6221, 0.2097	0.0009	-0.4851, 0.9421
Ralstonia	1,5-Naphthalenediamine	PVSVF-BG	MMSE	0.0001	0.0001	-0.0002	-0.0895	11.7494	-789.055	-0.086	0.0001	-0.0377, 0.0304	0.0013	-1.2537, 0.1891	0.0022	-0.4867, 0.5982
Ralstonia	1,5-Naphthalenediamine	PVSVF-BG	AVLT total	0.0001	0.0001	-0.0002	-0.3079	24.0903	3244.71	-0.3143	-0.0001	-0.0714, 0.1342	0.0027	-2.7768, 0.3341	-0.009	-0.7055, 2.7624
Ralstonia	1,5-Naphthalenediamine	PVSVF-BG	FDS	0.0001	0.0001	-0.0002	-0.3024	1.6127	-603.141	-0.3005	0.0001	-0.0269, 0.0292	0.0002	-0.2943, 0.1537	0.0017	-0.3981, 0.4914
Ralstonia	1,5-Naphthalenediamine	PVSVF-BG	BDS	0.0001	0.0001	-0.0002	-0.0473	4.5896	600.444	-0.0485	0.0001	-0.0155, 0.0223	0.0005	-0.5090, 0.0932	-0.0017	-0.2128, 0.4487
Ralstonia	1,5-Naphthalenediamine	FW-WM	MoCA	0.0001	-0.0006	-0.0337	-0.2764	11.0084	-104.856	-0.2077	0.0004	-0.4485, 0.0405	0.0012	-1.2298, 0.2057	0.0671	-4.4792, 0.2711
Ralstonia	1,5-Naphthalenediamine	FW-WM	MMSE	0.0001	-0.0006	-0.0337	-0.1422	8.9971	-85.7116	-0.086	0.0003	-0.3638, 0.0450	0.001	-1.0086, 0.2025	0.0549	-3.7438, 0.1691
Ralstonia	1,5-Naphthalenediamine	FW-WM	AVLT total	0.0001	-0.0006	-0.0337	-0.4386	17.1049	-190.209	-0.3143	0.0007	-0.9456, 0.0883	0.0019	-2.1059, 0.3357	0.1218	-9.9504, 0.5047
Ralstonia	1,5-Naphthalenediamine	FW-WM	FDS	0.0001	-0.0006	-0.0337	-0.3131	1.0666	-19.3326	-0.3005	0.0001	-0.0705, 0.0230	0.0001	-0.2952, 0.1874	0.0124	-1.0346, 0.1683
Ralstonia	1,5-Naphthalenediamine	FW-WM	BDS	0.0001	-0.0006	-0.0337	-0.0635	3.7165	-22.758	-0.0485	0.0001	-0.0992, 0.0120	0.0004	-0.4807, 0.0735	0.0146	-1.3912, 0.0514
Ralstonia	1,5-Naphthalenediamine	ALPS index	MoCA	0.0001	-0.0047	0.1373	-0.1444	12.6433	13.8476	-0.2077	0.0002	-0.2641, 0.0585	0.0014	-1.2975, 0.2144	-0.0648	-1.4630, 1.4639
Ralstonia	1,5-Naphthalenediamine	ALPS index	MMSE	0.0001	-0.0047	0.1373	-0.043	10.5869	9.4739	-0.086	0.0001	-0.1906, 0.0426	0.0012	-1.1252, 0.2367	-0.0443	-1.0432, 0.9787
Ralstonia	1,5-Naphthalenediamine	ALPS index	AVLT total	0.0001	-0.0047	0.1373	-0.2023	20.1586	24.4795	-0.3143	0.0004	-0.5198, 0.1108	0.0022	-2.5966, 0.3208	-0.1146	-2.8363, 2.8773
Ralstonia	1,5-Naphthalenediamine	ALPS index	FDS	0.0001	-0.0047	0.1373	-0.2625	0.5964	8.1721	-0.3005	0.0001	-0.1917, 0.0309	0.0001	-0.2099, 0.2382	-0.0383	-0.9825, 0.9213
Ralstonia	1,5-Naphthalenediamine	ALPS index	BDS	0.0001	-0.0047	0.1373	-0.0249	3.7772	5.1474	-0.0485	0.0001	-0.1145, 0.0227	0.0004	-0.4309, 0.0579	-0.0241	-0.5992, 0.5552
Ralstonia	1,5-Naphthalenediamine	gBOLD-CSF coupling	MoCA	0.0001	0.0056	-0.1394	-0.1597	13.3116	-8.8493	-0.2077	0.0001	-0.1454, 0.0254	0.0015	-1.5336, 0.2729	-0.0496	-1.4293, 0.2860
Ralstonia	1,5-Naphthalenediamine	gBOLD-CSF coupling	MMSE	0.0001	0.0056	-0.1394	-0.061	11.2342	-4.6905	-0.086	0.0001	-0.0813, 0.0174	0.0012	-1.1170, 0.2609	-0.0263	-0.6974, 0.2328
Ralstonia	1,5-Naphthalenediamine	gBOLD-CSF coupling	AVLT total	0.0001	0.0056	-0.1394	-0.2155	20.9975	-18.1008	-0.3143	0.0003	-0.2982, 0.0604	0.0023	-2.7384, 0.3594	-0.1014	-3.4831, 0.6200
Ralstonia	1,5-Naphthalenediamine	gBOLD-CSF coupling	FDS	0.0001	0.0056	-0.1394	-0.2844	1.3122	-2.916	-0.3005	0.0001	-0.0572, 0.0164	0.0001	-0.2729, 0.1810	-0.0163	-0.6809, 0.1446
Ralstonia	1,5-Naphthalenediamine	gBOLD-CSF coupling	BDS	0.0001	0.0056	-0.1394	-0.0413	4.2929	-1.3721	-0.0485	0.0001	-0.0360, 0.0073	0.0005	-0.4770, 0.0876	-0.0077	-0.3018, 0.1071
Ralstonia	Beta-uridine	CPVF	MoCA	0.0032	0.0001	-0.0001	-0.207	5.6658	-4051.42	-0.2077	0.0007	-0.1094, 0.0696	0.0179	-1.3526, 0.3535	-0.0193	-0.7322, 0.2409
Ralstonia	Beta-uridine	CPVF	MMSE	0.0032	0.0001	-0.0001	-0.0834	3.3588	-2885.97	-0.086	0.0005	-0.0943, 0.0539	0.0106	-0.9126, 0.1814	-0.0137	-0.5169, 0.1661
Ralstonia	Beta-uridine	CPVF	AVLT total	0.0032	0.0001	-0.0001	-0.3063	9.6824	-8416.82	-0.3143	0.0014	-0.2357, 0.1668	0.0306	-2.5940, 0.5650	-0.0401	-1.3915, 0.5604
Ralstonia	Beta-uridine	CPVF	FDS	0.0032	0.0001	-0.0001	-0.3	2.8951	-2122.56	-0.3005	0.0004	-0.0650, 0.0351	0.0092	-0.7420, 0.1780	-0.0101	-0.4258, 0.0952
Ralstonia	Beta-uridine	CPVF	BDS	0.0032	0.0001	-0.0001	-0.0509	2.1223	-938.244	-0.0485	0.0002	-0.0353, 0.0177	0.0067	-0.6813, 0.1293	-0.0045	-0.2175, 0.0669
Ralstonia	Beta-uridine	PVSVF-BG	MoCA	0.0032	0.0001	-0.0002	-0.2247	6.0579	747.862	-0.2077	-0.0005	-0.0837, 0.2417	0.0192	-1.5489, 0.2475	-0.0015	-0.2571, 1.1487
Ralstonia	Beta-uridine	PVSVF-BG	MMSE	0.0032	0.0001	-0.0002	-0.098	3.4162	-432.216	-0.086	0.0003	-0.1029, 0.1307	0.0108	-0.9034, 0.1699	0.0009	-0.3878, 0.6234
Ralstonia	Beta-uridine	PVSVF-BG	AVLT total	0.0032	0.0001	-0.0002	-0.335	11.3938	5454.73	-0.3143	-0.004	-0.1364, 0.6853	0.036	-3.2574, 0.6429	-0.0113	-0.3669, 3.1466
Ralstonia	Beta-uridine	PVSVF-BG	FDS	0.0032	0.0001	-0.0002	-0.3094	3.0857	327.192	-0.3005	-0.0002	-0.0566, 0.1654	0.0098	-0.8218, 0.2020	-0.0007	-0.2627, 0.6123
Ralstonia	Beta-uridine	PVSVF-BG	BDS	0.0032	0.0001	-0.0002	-0.053	2.4281	1108.16	-0.0485	-0.0008	-0.0300, 0.1167	0.0077	-0.7379, 0.1143	-0.0023	-0.1056, 0.5323
Ralstonia	Beta-uridine	FW-WM	MoCA	0.0032	-0.0006	-0.0081	-0.2952	4.9788	-111.55	-0.2077	0.0029	-0.2081, 0.1460	0.0157	-1.3250, 0.3079	0.069	-5.0883, 0.2764
Ralstonia	Beta-uridine	FW-WM	MMSE	0.0032	-0.0006	-0.0081	-0.1543	2.7639	-92.4292	-0.086	0.0024	-0.1666, 0.1229	0.0087	-0.9077, 0.1616	0.0571	-4.3473, 0.1754
Ralstonia	Beta-uridine	FW-WM	AVLT total	0.0032	-0.0006	-0.0081	-0.4699	8.5144	-199.867	-0.3143	0.0051	-0.3909, 0.2358	0.0269	-2.8475, 0.5217	0.1236	-10.9257, 0.5054
Ralstonia	Beta-uridine	FW-WM	FDS	0.0032	-0.0006	-0.0081	-0.321	2.8665	-17.7039	-0.3005	0.0005	-0.0375, 0.0199	0.0091	-0.7619, 0.1924	0.0109	-1.0246, 0.2104
Ralstonia	Beta-uridine	FW-WM	BDS	0.0032	-0.0006	-0.0081	-0.0706	1.9721	-24.7397	-0.0485	0.0006	-0.0514, 0.0351	0.0062	-0.6776, 0.1046	0.0153	-1.5616, 0.0520
Ralstonia	Beta-uridine	ALPS index	MoCA	0.0032	-0.0049	0.08	-0.1573	4.7646	14.0193	-0.2077	0.0035	-0.4256, 0.0894	0.0151	-1.1473, 0.2057	-0.069	-1.5601, 1.5996
Ralstonia	Beta-uridine	ALPS index	MMSE	0.0032	-0.0049	0.08	-0.0487	2.7277	9.8496	-0.086	0.0025	-0.2910, 0.0692	0.0086	-0.7525, 0.1809	-0.0484	-0.9648, 1.1742
Ralstonia	Beta-uridine	ALPS index	AVLT total	0.0032	-0.0049	0.08	-0.2251	8.1682	24.6482	-0.3143	0.0062	-0.7656, 0.1530	0.0258	-2.4344, 0.5049	-0.1212	-2.9114, 3.0925
Ralstonia	Beta-uridine	ALPS index	FDS	0.0032	-0.0049	0.08	-0.2718	2.3879	7.7827	-0.3005	0.002	-0.2403, 0.0476	0.0075	-0.6337, 0.2096	-0.0383	-0.8898, 0.9030
Ralstonia	Beta-uridine	ALPS index	BDS	0.0032	-0.0049	0.08	-0.0301	1.7624	5.1364	-0.0485	0.0013	-0.1612, 0.0343	0.0056	-0.6036, 0.1247	-0.0253	-0.5736, 0.6359
Ralstonia	Beta-uridine	gBOLD-CSF coupling	MoCA	0.0032	0.0058	-0.0646	-0.1729	5.29	-9.2208	-0.2077	0.0019	-0.1886, 0.0434	0.0167	-1.3292, 0.2985	-0.0534	-1.4119, 0.3434
Ralstonia	Beta-uridine	gBOLD-CSF coupling	MMSE	0.0032	0.0058	-0.0646	-0.0669	3.1784	-5.2167	-0.086	0.0011	-0.1291, 0.0218	0.01	-0.8930, 0.1715	-0.0302	-0.8274, 0.2687
Ralstonia	Beta-uridine	gBOLD-CSF coupling	AVLT total	0.0032	0.0058	-0.0646	-0.2387	8.9382	-18.5885	-0.3143	0.0038	-0.4330, 0.0897	0.0283	-2.8073, 0.5641	-0.1077	-3.4368, 0.6644
Ralstonia	Beta-uridine	gBOLD-CSF coupling	FDS	0.0032	0.0058	-0.0646	-0.2952	2.8444	-2.5684	-0.3005	0.0005	-0.0650, 0.0192	0.009	-0.7036, 0.1996	-0.0149	-0.5515, 0.1532
Ralstonia	Beta-uridine	gBOLD-CSF coupling	BDS	0.0032	0.0058	-0.0646	-0.0471	2.0809	-1.4299	-0.0485	0.0003	-0.0433, 0.0147	0.0066	-0.6653, 0.1124	-0.0083	-0.3344, 0.1079
Haemophilus	Tetradecyldiethanolamine	CPVF	MoCA	-0.01	0.0001	-0.0007	-0.7706	19.3172	-2663.4	-0.964	-0.0179	-0.0738, 0.0088	-0.1923	-0.6393, 0.0651	0.0168	-0.1326, 0.1384
Haemophilus	Tetradecyldiethanolamine	CPVF	MMSE	-0.01	0.0001	-0.0007	0.0942	17.9377	-1521.87	-0.085	-0.0102	-0.0478, 0.0090	-0.1786	-0.5750, 0.0503	0.0096	-0.0711, 0.1020
Haemophilus	Tetradecyldiethanolamine	CPVF	AVLT total	-0.01	0.0001	-0.0007	-2.3044	28.1222	-6433.97	-2.5869	-0.0432	-0.1894, 0.0283	-0.2799	-1.0220, 0.0759	0.0405	-0.3132, 0.3712
Haemophilus	Tetradecyldiethanolamine	CPVF	FDS	-0.01	0.0001	-0.0007	-0.1449	5.045	-1853.27	-0.1959	-0.0124	-0.0566, 0.0058	-0.0502	-0.2026, 0.0259	0.0117	-0.0990, 0.1021
Haemophilus	Tetradecyldiethanolamine	CPVF	BDS	-0.01	0.0001	-0.0007	0.2496	2.312	-822.788	0.2262	-0.0055	-0.0295, 0.0087	-0.023	-0.1121, 0.0263	0.0052	-0.0510, 0.0602
Haemophilus	Tetradecyldiethanolamine	PVSVF-BG	MoCA	-0.01	0.0001	0.0001	-0.7456	21.0998	-466.848	-0.964	-0.0001	-0.0113, 0.0084	-0.21	-0.6918, 0.0633	-0.0082	-0.1641, 0.1091
Haemophilus	Tetradecyldiethanolamine	PVSVF-BG	MMSE	-0.01	0.0001	0.0001	0.1277	18.9278	-1360.5	-0.085	-0.0004	-0.0118, 0.0076	-0.1884	-0.6310, 0.0631	-0.0239	-0.1585, 0.0870
Haemophilus	Tetradecyldiethanolamine	PVSVF-BG	AVLT total	-0.01	0.0001	0.0001	-2.3272	32.5514	3604.32	-2.5869	0.0009	-0.0313, 0.0286	-0.324	-1.1215, 0.1013	0.0634	-0.3061, 0.4912
Haemophilus	Tetradecyldiethanolamine	PVSVF-BG	FDS	-0.01	0.0001	0.0001	-0.1254	6.2822	-447.986	-0.1959	-0.0001	-0.0063, 0.0107	-0.0625	-0.2340, 0.0209	-0.0079	-0.1474, 0.0872
Haemophilus	Tetradecyldiethanolamine	PVSVF-BG	BDS	-0.01	0.0001	0.0001	0.2514	2.8714	193.389	0.2262	0.0001	-0.0065, 0.0049	-0.0286	-0.1231, 0.0252	0.0034	-0.0753, 0.0813
Haemophilus	Tetradecyldiethanolamine	FW-WM	MoCA	-0.01	0.0007	-0.025	-0.6824	18.5935	-100.55	-0.964	-0.0251	-0.1161, 0.0125	-0.1851	-0.5630, 0.0534	-0.0715	-0.3737, 0.1944
Haemophilus	Tetradecyldiethanolamine	FW-WM	MMSE	-0.01	0.0007	-0.025	0.1631	16.8725	-83.4745	-0.085	-0.0208	-0.0910, 0.0093	-0.168	-0.5518, 0.0544	-0.0593	-0.2804, 0.1710
Haemophilus	Tetradecyldiethanolamine	FW-WM	AVLT total	-0.01	0.0007	-0.025	-2.135	27.9172	-181.284	-2.5869	-0.0452	-0.2174, 0.0184	-0.2779	-0.9859, 0.0828	-0.1289	-0.7546, 0.3423
Haemophilus	Tetradecyldiethanolamine	FW-WM	FDS	-0.01	0.0007	-0.025	-0.1231	5.9348	-14.3356	-0.1959	-0.0036	-0.0200, 0.0088	-0.0591	-0.2288, 0.0251	-0.0102	-0.0734, 0.0579
Haemophilus	Tetradecyldiethanolamine	FW-WM	BDS	-0.01	0.0007	-0.025	0.2729	2.2283	-25.4786	0.2262	-0.0064	-0.0294, 0.0031	-0.0222	-0.1041, 0.0335	-0.0181	-0.0986, 0.0502
Haemophilus	Tetradecyldiethanolamine	ALPS index	MoCA	-0.01	-0.0136	0.4106	-0.606	16.638	10.8967	-0.964	-0.0445	-0.1378, 0.0136	-0.1656	-0.5058, 0.0480	-0.1478	-0.3929, 0.5015
Haemophilus	Tetradecyldiethanolamine	ALPS index	MMSE	-0.01	-0.0136	0.4106	0.2009	16.023	7.1612	-0.085	-0.0293	-0.1037, 0.0077	-0.1595	-0.5313, 0.0386	-0.0971	-0.2766, 0.3472
Haemophilus	Tetradecyldiethanolamine	ALPS index	AVLT total	-0.01	-0.0136	0.4106	-2.0036	24.5803	19.186	-2.5869	-0.0784	-0.2919, 0.0328	-0.2447	-0.9683, 0.0942	-0.2602	-0.7755, 1.1262
Haemophilus	Tetradecyldiethanolamine	ALPS index	FDS	-0.01	-0.0136	0.4106	-0.0281	3.1105	7.7532	-0.1959	-0.0317	-0.1167, 0.0100	-0.031	-0.1528, 0.0365	-0.1052	-0.3194, 0.4169
Haemophilus	Tetradecyldiethanolamine	ALPS index	BDS	-0.01	-0.0136	0.4106	0.3318	0.5347	5.6791	0.2262	-0.0232	-0.0922, 0.0076	5.6791	-0.0714, 0.0596	-0.077	-0.2438, 0.3064
Haemophilus	Tetradecyldiethanolamine	gBOLD-CSF coupling	MoCA	-0.01	0.0096	-0.0634	-0.6675	20.5398	-9.0184	-0.964	-0.0057	-0.0392, 0.0282	-0.2045	-0.6868, 0.0613	-0.0863	-0.2353, 0.0630
Haemophilus	Tetradecyldiethanolamine	gBOLD-CSF coupling	MMSE	-0.01	0.0096	-0.0634	0.1529	18.6376	-5.1318	-0.085	-0.0032	-0.0240, 0.0154	-0.1855	-0.5881, 0.0557	-0.0491	-0.1654, 0.0308
Haemophilus	Tetradecyldiethanolamine	gBOLD-CSF coupling	AVLT total	-0.01	0.0096	-0.0634	-2.0941	31.3322	-17.739	-2.5869	-0.0112	-0.0767, 0.0527	-0.3119	-1.0904, 0.0992	-0.1698	-0.4996, 0.1097
Haemophilus	Tetradecyldiethanolamine	gBOLD-CSF coupling	FDS	-0.01	0.0096	-0.0634	-0.1041	6.1008	-3.043	-0.1959	-0.0019	-0.0178, 0.0091	-0.0607	-0.2188, 0.0241	-0.0291	-0.1217, 0.0221
Haemophilus	Tetradecyldiethanolamine	gBOLD-CSF coupling	BDS	-0.01	0.0096	-0.0634	0.2727	2.7478	-1.8701	0.2262	-0.0012	-0.0103, 0.0078	-0.0274	-0.1191, 0.0280	-0.0179	-0.0771, 0.0152
Haemophilus	1,5-Naphthalenediamine	CPVF	MoCA	-0.0164	0.0001	-0.0003	-0.7607	12.3336	-3720.3	-0.964	-0.0183	-0.0666, 0.0097	-0.2018	-0.4620, 0.0496	0.0168	-0.1908, 0.1705
Haemophilus	1,5-Naphthalenediamine	CPVF	MMSE	-0.0164	0.0001	-0.0003	0.1008	11.2924	-2510.3	-0.085	-0.0124	-0.0445, 0.0071	-0.1848	-0.4149, 0.0314	0.0114	-0.1269, 0.1248
Haemophilus	1,5-Naphthalenediamine	CPVF	AVLT total	-0.0164	0.0001	-0.0003	-2.2921	17.8194	-7978.56	-2.5869	-0.0393	-0.1579, 0.0262	-0.2916	-0.8733, 0.1318	0.0361	-0.4067, 0.4083
Haemophilus	1,5-Naphthalenediamine	CPVF	FDS	-0.0164	0.0001	-0.0003	-0.1822	0.7846	-2235.77	-0.1959	-0.011	-0.0384, 0.0067	-0.0128	-0.1205, 0.1013	0.0101	-0.1264, 0.1040
Haemophilus	1,5-Naphthalenediamine	CPVF	BDS	-0.0164	0.0001	-0.0003	0.3033	4.6861	-809.025	0.2262	-0.004	-0.0193, 0.0062	-0.0767	-0.1797, 0.0277	0.0037	-0.0536, 0.0527
Haemophilus	1,5-Naphthalenediamine	PVSVF-BG	MoCA	-0.0164	0.0001	-0.0002	-0.746	13.4758	141.202	-0.964	0.0004	-0.0211, 0.0192	-0.2205	-0.5067, 0.0543	0.0022	-0.1533, 0.1245
Haemophilus	1,5-Naphthalenediamine	PVSVF-BG	MMSE	-0.0164	0.0001	-0.0002	0.1248	11.922	-824.738	-0.085	-0.0021	-0.0247, 0.0141	-0.1951	-0.4376, 0.0466	-0.0126	-0.1471, 0.1013
Haemophilus	1,5-Naphthalenediamine	PVSVF-BG	AVLT total	-0.0164	0.0001	-0.0002	-2.3258	20.9204	4549.99	-2.5869	0.0114	-0.0462, 0.0736	-0.3423	-0.9332, 0.1110	0.0698	-0.3541, 0.5150
Haemophilus	1,5-Naphthalenediamine	PVSVF-BG	FDS	-0.0164	0.0001	-0.0002	-0.1656	1.3937	-419.288	-0.1959	-0.0011	-0.0158, 0.0152	-0.0228	-0.1285, 0.0816	-0.0064	-0.1312, 0.0855
Haemophilus	1,5-Naphthalenediamine	PVSVF-BG	BDS	-0.0164	0.0001	-0.0002	0.2999	5.0003	460.352	0.2262	0.0012	-0.0092, 0.0120	-0.0818	-0.1882, 0.0270	0.0071	-0.0608, 0.0831
Haemophilus	1,5-Naphthalenediamine	FW-WM	MoCA	-0.0164	0.0004	-0.0331	-0.7011	10.062	-102.356	-0.964	-0.0555	-0.1727, 0.0170	-0.1647	-0.3839, 0.0387	-0.0428	-0.4056, 0.2583
Haemophilus	1,5-Naphthalenediamine	FW-WM	MMSE	-0.0164	0.0004	-0.0331	0.1477	9.2311	-85.0133	-0.085	-0.0461	-0.1499, 0.0133	-0.1511	-0.3432, 0.0332	-0.0355	-0.3077, 0.2313
Haemophilus	1,5-Naphthalenediamine	FW-WM	AVLT total	-0.0164	0.0004	-0.0331	-2.1787	14.0912	-185.008	-2.5869	-0.1003	-0.3360, 0.0261	-0.2306	-0.7569, 0.1355	-0.0773	-0.7653, 0.4793
Haemophilus	1,5-Naphthalenediamine	FW-WM	FDS	-0.0164	0.0004	-0.0331	-0.1649	0.887	0.887	-0.1959	-0.0093	-0.0376, 0.0116	-0.0145	-0.1316, 0.0960	-0.0072	-0.0862, 0.0698
Haemophilus	1,5-Naphthalenediamine	FW-WM	BDS	-0.0164	0.0004	-0.0331	0.3164	4.1762	-22.7356	0.2262	-0.0123	-0.0373, 0.0043	-0.0683	-0.1711, 0.0264	-0.0095	-0.0936, 0.0610
Haemophilus	1,5-Naphthalenediamine	ALPS index	MoCA	-0.0164	-0.0158	0.1142	-0.5303	11.9095	13.5287	-0.964	-0.0253	-0.0942, 0.0299	-0.1949	-0.4520, 0.0536	-0.2135	-0.5395, 0.5379
Haemophilus	1,5-Naphthalenediamine	ALPS index	MMSE	-0.0164	-0.0158	0.1142	0.2658	10.9373	9.7322	-0.085	-0.0182	-0.0736, 0.0220	-0.179	-0.4091, 0.0438	-0.1536	-0.4116, 0.4035
Haemophilus	1,5-Naphthalenediamine	ALPS index	AVLT total	-0.0164	-0.0158	0.1142	-1.8918	17.5878	23.0749	-2.5869	-0.0431	-0.1811, 0.0536	-0.2878	-0.8849, 0.1184	-0.3642	-0.9913, 0.9978
Haemophilus	1,5-Naphthalenediamine	ALPS index	FDS	-0.0164	-0.0158	0.1142	-0.0401	0.5032	8.3626	-0.1959	-0.0156	-0.0636, 0.0192	-0.0082	-0.1131, 0.1013	-0.132	-0.3710, 0.3613
Haemophilus	1,5-Naphthalenediamine	ALPS index	BDS	-0.0164	-0.0158	0.1142	0.3937	4.3021	5.4968	0.2262	-0.0103	-0.0440, 0.0123	-0.0704	-0.1648, 0.0223	-0.0868	-0.2566, 0.2615
Haemophilus	1,5-Naphthalenediamine	gBOLD-CSF coupling	MoCA	-0.0164	0.0081	-0.1274	-0.6731	12.3449	-8.7095	-0.964	-0.0182	-0.0604, 0.0175	-0.202	-0.4562, 0.0545	-0.0707	-0.2260, 0.0489
Haemophilus	1,5-Naphthalenediamine	gBOLD-CSF coupling	MMSE	-0.0164	0.0081	-0.1274	0.1514	11.4331	-4.8321	-0.085	-0.0101	-0.0406, 0.0103	-0.1871	-0.4257, 0.0405	-0.0392	-0.1525, 0.0359
Haemophilus	1,5-Naphthalenediamine	gBOLD-CSF coupling	AVLT total	-0.0164	0.0081	-0.1274	-2.1153	18.0145	-17.3359	-2.5869	-0.0361	-0.1232, 0.0364	-0.2948	-0.8833, 0.1303	-0.1408	-0.4855, 0.1361
Haemophilus	1,5-Naphthalenediamine	gBOLD-CSF coupling	FDS	-0.0164	0.0081	-0.1274	-0.1463	1.0543	-3.1694	-0.1959	-0.0066	-0.0277, 0.0091	-0.0173	-0.1256, 0.0923	-0.0257	-0.1179, 0.0204
Haemophilus	1,5-Naphthalenediamine	gBOLD-CSF coupling	BDS	-0.0164	0.0081	-0.1274	0.3197	4.7296	4.7296	0.2262	-0.0033	-0.0181, 0.0045	-0.0774	-0.1797, 0.0314	-0.0128	-0.0651, 0.0170
Haemophilus	Beta-uridine	CPVF	MoCA	-0.0545	0.0001	-0.0001	-0.7053	4.7121	-4118.69	-0.964	-0.0127	-0.0814, 0.0395	-0.257	-0.6083, 0.0516	0.011	-0.2336, 0.1855
Haemophilus	Beta-uridine	CPVF	MMSE	-0.0545	0.0001	-0.0001	0.1055	3.4717	-2900.19	-0.085	-0.0089	-0.0582, 0.0275	-0.1893	-0.4522, 0.0583	0.0078	-0.1788, 0.1367
Haemophilus	Beta-uridine	CPVF	AVLT total	-0.0545	0.0001	-0.0001	-2.2138	6.7785	-8555.02	-2.5869	-0.0264	-0.1633, 0.0924	-0.3697	-1.2027, 0.2781	0.0229	-0.5031, 0.3819
Haemophilus	Beta-uridine	CPVF	FDS	-0.0545	0.0001	-0.0001	-0.0445	2.7604	-2187.72	-0.1959	-0.0068	-0.0460, 0.0226	-0.1505	-0.4096, 0.0525	0.0059	-0.1336, 0.0953
Haemophilus	Beta-uridine	CPVF	BDS	-0.0545	0.0001	-0.0001	0.3672	2.5775	-936.91	0.2262	-0.0029	-0.0238, 0.0111	-0.1406	-0.3259, 0.0343	0.0025	-0.0658, 0.0549
Haemophilus	Beta-uridine	PVSVF-BG	MoCA	-0.0545	0.0001	-0.0002	-0.6997	5.1556	942.968	-0.964	0.0115	-0.0609, 0.1013	-0.2812	-0.6621, 0.0914	0.0053	-0.1291, 0.1115
Haemophilus	Beta-uridine	PVSVF-BG	MMSE	-0.0545	0.0001	-0.0002	0.1157	3.5399	-429.525	-0.085	-0.0052	-0.0712, 0.0539	-0.1931	-0.4571, 0.0434	-0.0024	-0.1102, 0.0772
Haemophilus	Beta-uridine	PVSVF-BG	AVLT total	-0.0545	0.0001	-0.0002	-2.2248	8.5964	5976.96	-2.5869	0.0728	-0.1003, 0.3415	-0.4688	-1.3940, 0.2330	0.0339	-0.3328, 0.4017
Haemophilus	Beta-uridine	PVSVF-BG	FDS	-0.0545	0.0001	-0.0002	-0.041	2.9768	415.233	-0.1959	0.0051	-0.0468, 0.0743	-0.1623	-0.4094, 0.0550	0.0024	-0.1031, 0.0682
Haemophilus	Beta-uridine	PVSVF-BG	BDS	-0.0545	0.0001	-0.0002	0.3637	2.865	1050.67	0.2262	0.0128	-0.0190, 0.0624	-0.1563	-0.3545, 0.0339	0.006	-0.0643, 0.0687
Haemophilus	Beta-uridine	FW-WM	MoCA	-0.0545	0.0005	-0.0076	-0.6348	4.1181	-108.966	-0.964	-0.0451	-0.1602, 0.0390	-0.2246	-0.5495, 0.0537	-0.0595	-0.4574, 0.1997
Haemophilus	Beta-uridine	FW-WM	MMSE	-0.0545	0.0005	-0.0076	0.1634	2.9392	-91.7732	-0.085	-0.038	-0.1293, 0.0319	-0.1603	-0.4109, 0.0482	-0.0501	-0.3512, 0.1724
Haemophilus	Beta-uridine	FW-WM	AVLT total	-0.0545	0.0005	-0.0076	-2.0847	5.7881	-194.248	-2.5869	-0.0804	-0.2897, 0.0625	-0.3157	-1.0779, 0.2847	-0.1061	-0.7994, 0.3628
Haemophilus	Beta-uridine	FW-WM	FDS	-0.0545	0.0005	-0.0076	-0.03	2.7641	-15.82	-0.1959	-0.0065	-0.0364, 0.0093	-0.1507	-0.4054, 0.0561	-0.0086	-0.0748, 0.0576
Haemophilus	Beta-uridine	FW-WM	BDS	-0.0545	0.0005	-0.0076	0.3833	2.4418	-24.8718	0.2262	-0.0103	-0.0393, 0.0074	-0.1332	-0.3174, 0.0424	-0.0136	-0.0936, 0.0484
Haemophilus	Beta-uridine	ALPS index	MoCA	-0.0545	-0.0144	0.0605	-0.4962	4.1105	13.8009	-0.964	-0.0455	-0.1618, 0.0574	-0.2242	-0.5663, 0.0691	-0.1981	-0.5391, 0.5702
Haemophilus	Beta-uridine	ALPS index	MMSE	-0.0545	-0.0144	0.0605	0.258	3.0261	10.0803	-0.085	-0.0332	-0.1185, 0.0431	-0.165	-0.4176, 0.0479	-0.1447	-0.4044, 0.3993
Haemophilus	Beta-uridine	ALPS index	AVLT total	-0.0545	-0.0144	0.0605	-1.8535	5.8407	23.507	-2.5869	-0.0775	-0.3127, 0.0972	-0.3185	-1.1095, 0.2923	-0.3374	-0.9482, 1.0156
Haemophilus	Beta-uridine	ALPS index	FDS	-0.0545	-0.0144	0.0605	0.0774	2.3953	8.0829	-0.1959	-0.0267	-0.1033, 0.0364	-0.1306	-0.3697, 0.0602	-0.116	-0.3588, 0.3216
Haemophilus	Beta-uridine	ALPS index	BDS	-0.0545	-0.0144	0.0605	0.4485	2.2986	5.4885	0.2262	-0.0181	-0.0680, 0.0243	-0.1254	-0.3055, 0.0353	-0.0788	-0.2544, 0.2442
Haemophilus	Beta-uridine	gBOLD-CSF coupling	MoCA	-0.0545	0.0073	-0.0539	-0.6277	4.4505	-9.1684	-0.964	-0.027	-0.0967, 0.0356	-0.2427	-0.5933, 0.0664	-0.0666	-0.2513, 0.0738
Haemophilus	Beta-uridine	gBOLD-CSF coupling	MMSE	-0.0545	0.0073	-0.0539	0.1522	3.3468	-5.3568	-0.085	-0.0158	-0.0658, 0.0237	-0.1825	-0.4654, 0.0534	-0.0389	-0.1644, 0.0376
Haemophilus	Beta-uridine	gBOLD-CSF coupling	AVLT total	-0.0545	0.0073	-0.0539	-2.0599	6.2897	-18.032	-2.5869	-0.0531	-0.2013, 0.0727	-0.343	-1.1501, 0.2597	-0.1309	-0.4978, 0.1640
Haemophilus	Beta-uridine	gBOLD-CSF coupling	FDS	-0.0545	0.0073	-0.0539	-0.0175	2.7273	-2.9068	-0.1959	-0.0086	-0.0415, 0.0154	-0.1487	-0.4115, 0.0566	-0.0211	-0.1194, 0.0270
Haemophilus	Beta-uridine	gBOLD-CSF coupling	BDS	-0.0545	0.0073	-0.0539	0.3816	2.5421	-1.6399	0.2262	-0.0048	-0.0254, 0.0105	-0.1386	-0.3344, 0.0197	-0.0119	-0.0680, 0.0152
Abbreviations: ALPS index, index of diffusivity along the perivascular spaces; AVLT, auditory verbal learning test; BDS, Backward Digit Span; CI, confidence interval; CPVF, choroid plexus volume fraction; FDS, Forward Digit Span; FW-WM, free water fraction within the white matter; gBOLD-CSF coupling, coupling between global blood oxygen level-dependent and cerebrospinal fluid signals; HC, healthy…
